# Supplementary material for: Induced variations of ethyl methane sulfonate mutagenized cowpea (Vigna unguiculata L. walp) plants
Source: Front Plant Sci. 2022 Aug 5;13:952247. doi: 10.3389/fpls.2022.952247 (PMC9394701; doi:10.3389/fpls.2022.952247)
Supplement: Supplementary file 2 [file Data_Sheet_2.xlsx]

## Sheet: M2combined
PLANT	TRT	NOPPP	NOSPP	NOLP	PSST	PL	NSPP	DTF	LC	TLS	LM	GP	FC	GH	PP	TT	PCURV	PC	SS	SCC
A45P1	EMS2	28	16	17	94.1176	18.1	448	42	7	3	1	2	1	5	1	5	1	1	5	1
A45P10	EMS2	6	13	16	81.25	16.6	78	42	5	3	1	2	1	2	3	5	1	1	5	1
A45P11	EMS2	11	14	16	87.5	17.2	154	55	5	3	1	2	1	2	3	0	1	1	5	1
A45P12	EMS2	12	12	14	85.7143	14.1	144	54	7	3	1	2	1	5	1	3	1	1	2	1
A45P13	EMS2	15	14	15	93.3333	17.5	210	55	7	3	1	2	1	2	1	0	1	1	5	2
A45P14	EMS2	16	14	14	100	17.7	224	60	7	3	1	2	1	2	1	0	1	1	2	1
A45P2	EMS2	15	17	17	100	18.4	255	60	7	3	1	2	1	5	1	5	1	1	5	1
A45P3	EMS2	16	17	17	100	17.7	272	42	7	3	1	2	1	5	1	7	1	1	5	1
A45P4	EMS2	22	15	15	100	17.5	330	42	7	3	1	2	1	5	3	7	1	1	2	1
A45P5	EMS2	22	17	17	100	17.4	374	42	7	3	1	2	1	5	1	5	1	1	5	1
A45P6	EMS2	4	15	16	93.75	16.2	60	59	7	3	1	2	1	5	3	7	1	1	2	1
A45P7	EMS2	15	14	14	100	16	210	42	7	3	1	2	1	2	3	3	1	1	2	1
A45P8	EMS2	5	13	15	86.6667	16.2	65	60	5	3	1	2	1	5	3	7	3	1	5	1
A45P9	EMS2	20	12	12	100	14.4	240	49	5	3	1	2	1	4	3	5	1	1	5	2
A46P1	EMS2	6	16	17	94.1176	18.4	96	59	7	3	1	2	1	2	3	3	3	1	5	2
A46P10	EMS2	2	15	16	93.75	16.8	30	51	5	3	1	2	1	5	5	5	1	1	5	1
A46P11	EMS2	15	16	17	94.1176	17.1	240	55	7	3	1	2	1	5	3	5	1	1	5	2
A46P12	EMS2	18	13	14	92.8571	16.8	234	56	7	3	1	2	1	2	3	0	1	1	2	1
A46P13	EMS2	20	15	16	93.75	16.6	300	41	7	3	1	2	1	2	3	3	1	1	5	2
A46P14	EMS2	16	13	14	92.8571	15.8	208	59	3	3	1	2	1	5	1	5	1	1	5	2
A46P15	EMS2	11	18	19	94.7368	17.7	198	42	7	3	1	2	1	5	3	5	3	1	2	1
A46P3	EMS2	6	16	17	94.1176	18.7	96	42	5	3	1	2	1	5	1	5	1	1	5	1
A46P4	EMS2	18	17	19	89.4737	18	306	55	7	3	1	2	1	2	3	3	3	1	5	1
A46P6	EMS2	5	15	16	93.75	16.9	75	51	7	3	1	2	1	5	1	5	3	1	5	1
A46P7	EMS2	15	16	17	94.1176	18.8	240	41	7	3	1	2	1	2	3	3	3	1	5	1
A46P9	EMS2	8	17	17	100	18.2	136	41	7	3	1	2	1	5	5	5	3	1	5	1
A47P1	EMS2	15	13	18	72.2222	17.7	195	42	7	3	1	2	1	5	1	7	3	1	5	1
A47P10	EMS2	15	15	17	88.2353	16.3	225	51	7	3	1	2	1	1	1	3	3	1	2	1
A47P11	EMS2	3	14	16	87.5	15.7	42	51	7	3	1	2	1	5	5	5	3	1	5	1
A47P12	EMS2	6	10	15	66.6667	15	60	55	5	3	1	2	1	5	5	5	1	1	2	1
A47P13	EMS2	19	13	16	81.25	15.7	247	56	7	3	1	2	1	2	1	3	3	1	5	1
A47P14	EMS2	11	13	17	76.4706	17.5	143	42	7	3	1	2	1	1	5	3	1	1	5	1
A47P15	EMS2	10	15	17	88.2353	17.1	150	42	7	3	1	2	1	5	5	3	1	1	2	1
A47P16	EMS2	14	11	16	68.75	16.6	154	42	7	3	1	2	1	5	5	3	1	1	2	1
A47P17	EMS2	13	13	17	76.4706	18.6	169	56	7	3	1	2	1	5	1	5	1	1	2	1
A47P2	EMS2	9	12	15	80	14.6	108	42	7	3	1	2	1	2	1	3	3	1	2	1
A47P3	EMS2	20	12	16	75	17	240	50	7	3	1	2	1	5	1	5	3	1	2	1
A47P4	EMS2	16	16	17	94.1176	17.5	256	50	7	3	1	2	1	2	5	3	1	1	5	2
A47P5	EMS2	13	14	14	100	16	182	42	7	3	1	2	1	1	5	3	3	1	2	1
A47P6	EMS2	16	17	18	94.4444	18.2	272	42	7	3	1	2	1	2	5	3	3	1	2	1
A47P7	EMS2	8	13	15	86.6667	16	104	42	7	3	1	2	1	1	5	3	1	1	5	2
A47P8	EMS2	24	14	18	77.7778	15.8	336	53	7	3	1	2	1	1	5	3	3	1	2	1
A47P9	EMS2	16	16	18	88.8889	17.7	256	42	7	3	1	2	1	2	5	3	3	1	2	1
A48P1	EMS2	18	15	18	83.3333	17.9	270	42	7	3	1	2	1	5	7	5	1	1	5	1
A48P10	EMS2	9	13	16	81.25	16.7	117	49	7	3	1	2	1	5	5	5	1	1	2	1
A48P11	EMS2	15	16	19	84.2105	17.9	240	59	7	3	1	2	1	5	1	5	3	1	4	1
A48P12	EMS2	10	9	16	56.25	16	90	60	7	3	1	2	1	2	5	0	1	1	2	2
A48P13	EMS2	21	9	16	56.25	17	189	60	7	4	1	2	1	5	1	5	1	1	5	2
A48P14	EMS2	15	14	17	82.3529	16	210	56	7	3	1	2	1	2	3	0	3	1	4	1
A48P15	EMS2	19	13	16	81.25	16.6	247	42	7	3	1	2	1	5	5	3	3	1	5	1
A48P16	EMS2	13	14	16	87.5	16.3	182	42	7	3	1	2	1	1	5	3	1	1	2	1
A48P17	EMS2	23	13	17	76.4706	17.4	299	41	7	3	1	2	1	5	3	3	3	1	5	1
A48P2	EMS2	15	14	16	87.5	17.2	210	42	7	3	1	2	1	5	7	5	3	1	5	1
A48P3	EMS2	22	11	14	78.5714	14.8	242	59	7	3	1	2	1	5	5	5	1	1	5	1
A48P4	EMS2	13	16	19	84.2105	17.1	208	59	5	3	1	2	1	2	3	3	3	1	5	1
A48P5	EMS2	11	14	16	87.5	16.4	154	50	7	3	1	2	1	1	1	3	3	1	5	1
A48P6	EMS2	9	12	17	70.5882	16.7	108	51	7	3	1	2	1	1	3	3	1	1	5	1
A48P7	EMS2	12	16	18	88.8889	18.2	192	51	5	3	1	2	1	5	3	5	1	1	5	1
A48P8	EMS2	12	14	16	87.5	17.2	168	49	7	3	1	2	1	5	5	3	3	1	5	1
A48P9	EMS2	21	16	18	88.8889	17.7	336	42	7	3	1	2	1	5	5	5	1	1	5	1
A49P1	EMS2	16	16	17	94.1176	18.3	256	53	7	3	1	2	1	2	7	0	1	1	5	1
A49P2	EMS2	12	13	13	100	13.9	156	53	7	3	1	2	1	2	7	0	1	1	2	1
A49P3	EMS2	6	12	15	80	15.8	72	59	7	3	1	2	1	2	1	3	1	1	2	1
A49P4	EMS2	8	15	17	88.2353	17.4	120	58	7	3	1	2	1	2	1	3	1	1	2	1
A49P5	EMS2	28	18	18	100	17.9	504	59	7	3	1	2	1	5	5	0	1	1	5	1
A49P6	EMS2	11	15	16	93.75	17.4	165	42	7	4	1	2	1	2	5	3	3	1	2	1
A49P7	EMS2	13	13	17	76.4706	17.4	169	42	7	3	1	2	1	1	3	0	1	1	5	1
A49P8	EMS2	10	13	13	100	13.5	130	41	7	3	1	2	1	1	3	0	1	1	2	1
A49P9	EMS2	8	14	15	93.3333	15.7	112	49	7	3	1	2	1	1	5	0	1	1	2	1
A50P1	EMS2	16	14	15	93.3333	17.6	224	43	7	3	1	2	1	5	7	3	1	1	2	1
A50P10	EMS2	13	16	17	94.1176	16.9	208	45	7	3	1	2	1	5	5	5	1	1	2	1
A50P11	EMS2	10	14	15	93.3333	15.5	140	43	7	3	1	2	1	1	5	3	1	1	2	1
A50P12	EMS2	7	15	17	88.2353	16.9	105	46	7	3	1	2	1	5	5	3	1	1	2	1
A50P13	EMS2	9	14	15	93.3333	15.8	126	42	7	3	1	2	1	2	5	0	1	1	5	2
A50P14	EMS2	12	14	14	100	15.7	168	44	7	3	1	2	1	5	5	3	1	1	5	2
A50P15	EMS2	10	13	14	92.8571	16.8	130	44	7	3	1	2	1	5	5	5	3	1	2	1
A50P16	EMS2	13	14	16	87.5	16.8	182	50	7	3	1	2	1	5	5	5	1	1	2	1
A50P2	EMS2	11	12	15	80	15	132	43	7	3	1	2	1	1	7	0	1	1	5	1
A50P3	EMS2	15	18	18	100	18.7	270	43	7	3	1	2	1	1	7	0	1	1	2	1
A50P4	EMS2	16	17	17	100	18.4	272	43	7	4	1	2	1	1	7	0	1	1	2	1
A50P5	EMS2	4	16	16	100	16.8	64	46	7	3	1	2	1	2	1	0	1	1	2	1
A50P6	EMS2	14	17	17	100	17.5	238	44	7	3	1	2	1	5	5	3	1	1	5	2
A50P7	EMS2	10	15	16	93.75	16.7	150	42	7	3	1	2	1	1	3	3	1	1	5	2
A50P8	EMS2	6	16	16	100	16.6	96	43	7	3	1	2	1	5	3	3	1	1	5	1
A50P9	EMS2	12	17	17	100	18.2	204	44	7	3	1	2	1	5	3	3	1	1	2	2
A51P1	EMS2	8	15	15	100	17.5	120	44	7	3	1	2	1	3	5	0	3	1	2	2
A51P10	EMS2	10	17	17	100	17.9	170	46	7	3	1	2	1	5	3	3	3	1	5	1
A51P11	EMS2	12	14	15	93.3333	15.8	168	47	7	3	1	2	1	5	5	3	3	1	2	1
A51P12	EMS2	9	11	13	84.6154	15.3	99	43	7	3	1	2	1	1	7	3	1	1	2	1
A51P13	EMS2	15	12	15	80	15.8	180	42	7	3	1	2	1	5	5	3	1	1	5	1
A51P14	EMS2	13	9	11	81.8182	15.1	117	42	7	3	1	2	1	5	5	5	1	1	5	1
A51P15	EMS2	13	11	12	91.6667	14.9	143	44	7	3	1	2	1	1	3	0	1	1	5	1
A51P16	EMS2	13	13	15	86.6667	16.5	169	44	7	3	1	2	1	5	3	3	1	1	5	1
A51P17	EMS2	36	11	12	91.6667	16.5	396	42	7	3	1	2	1	5	5	3	3	1	2	2
A51P2	EMS2	4	15	16	93.75	17.8	60	45	7	3	1	2	1	5	1	3	1	1	2	2
A51P3	EMS2	7	7	9	77.7778	14.8	49	46	7	3	1	2	1	5	3	3	3	1	2	1
A51P4	EMS2	3	13	13	100	14.8	39	46	7	3	1	2	1	2	1	0	1	1	2	2
A51P5	EMS2	7	15	15	100	16.1	105	45	7	3	1	2	1	5	1	3	1	1	2	2
A51P6	EMS2	11	14	15	93.3333	16.4	154	44	7	3	1	2	1	5	7	3	1	1	5	1
A51P7	EMS2	10	13	14	92.8571	15.4	130	44	7	3	1	2	1	5	5	3	1	1	5	1
A51P8	EMS2	14	14	16	87.5	16.4	196	45	7	3	1	2	1	1	3	0	1	1	2	1
A51P9	EMS2	6	10	12	83.3333	13.5	60	42	7	3	1	2	1	1	7	0	1	1	5	1
A52P1	EMS2	13	16	16	100	17.1	208	42	7	3	1	2	1	1	5	0	1	1	2	1
A52P10	EMS2	13	17	17	100	16.7	221	43	7	3	1	2	1	1	5	0	1	1	5	2
A52P11	EMS2	17	14	15	93.3333	16.5	238	43	7	3	1	2	1	1	7	3	3	1	5	1
A52P12	EMS2	10	17	17	100	17.2	170	43	7	3	1	2	1	5	5	3	1	1	5	1
A52P13	EMS2	26	16	17	94.1176	17.8	416	41	7	3	1	2	1	5	5	3	1	1	5	1
A52P2	EMS2	7	12	12	100	15.7	84	52	7	3	1	2	1	5	1	3	3	1	5	1
A52P4	EMS2	3	12	14	85.7143	16	36	59	7	3	1	2	1	5	3	3	3	1	5	1
A52P5	EMS2	4	18	19	94.7368	18.3	72	45	7	3	1	2	1	5	3	3	1	1	2	2
A52P6	EMS2	1	10	15	66.6667	14.7	10	44	7	3	1	2	1	5	3	3	1	1	2	1
A52P7	EMS2	10	14	15	93.3333	15.7	140	59	7	3	1	2	1	2	1	0	1	1	5	1
A52P8	EMS2	6	16	16	100	17.4	96	42	7	3	1	2	1	2	3	0	1	1	5	1
A52P9	EMS2	16	12	13	92.3077	15	192	42	7	3	1	2	1	5	3	3	3	1	2	1
A53P1	EMS2	11	15	16	93.75	17.5	165	43	7	3	1	2	1	5	1	5	3	1	5	1
A53P11	EMS2	10	11	14	78.5714	15.7	110	42	7	3	1	2	1	1	3	0	3	1	5	1
A53P12	EMS2	10	14	15	93.3333	16	140	43	7	3	1	2	1	2	5	0	1	1	5	1
A53P13	EMS2	6	14	14	100	16.6	84	59	7	3	1	2	1	1	5	0	3	1	5	1
A53P14	EMS2	16	15	16	93.75	17.3	240	40	7	3	1	2	1	2	7	0	1	1	5	1
A53P15	EMS2	5	13	15	86.6667	16.7	65	45	5	3	1	2	1	2	7	0	1	1	5	1
A53P2	EMS2	3	15	15	100	17.2	45	43	7	3	1	2	1	1	3	3	3	1	5	1
A53P4	EMS2	14	13	14	92.8571	17.5	182	43	7	3	1	2	1	1	3	0	3	1	5	1
A53P5	EMS2	4	16	19	84.2105	17.6	64	44	7	3	1	2	1	2	3	0	1	1	5	1
A53P6	EMS2	9	14	15	93.3333	16.7	126	45	7	3	1	2	1	5	3	3	3	1	5	1
A53P7	EMS2	7	15	17	88.2353	17.4	105	45	7	3	1	2	1	2	5	0	3	1	5	1
A53P8	EMS2	13	15	16	93.75	16.8	195	43	7	3	1	2	1	1	7	0	3	1	5	1
A53P9	EMS2	5	14	15	93.3333	16.9	70	44	7	3	1	2	1	1	7	0	3	1	5	1
A54P1	EMS2	20	18	18	100	19	360	42	7	3	1	2	1	5	3	5	3	1	5	1
A54P10	EMS2	12	14	16	87.5	17.5	168	43	7	3	1	2	1	5	7	3	3	1	5	1
A54P11	EMS2	1	12	12	100	15	12	41	7	3	1	2	1	5	1	3	3	1	5	1
A54P12	EMS2	14	16	17	94.1176	17.5	224	42	7	3	1	2	1	1	5	0	3	1	5	1
A54P2	EMS2	14	18	18	100	18.4	252	43	7	3	1	2	1	5	3	5	3	1	5	1
A54P3	EMS2	26	16	16	100	17.3	416	42	7	3	1	2	1	5	3	5	3	1	5	1
A54P4	EMS2	21	11	13	84.6154	17.4	231	41	7	3	1	2	1	5	3	5	3	1	5	1
A54P5	EMS2	9	16	17	94.1176	18	144	40	7	3	1	2	1	2	3	0	3	1	5	1
A54P6	EMS2	9	17	17	100	17.5	153	45	7	4	1	2	1	1	3	0	1	1	5	1
A54P7	EMS2	14	16	17	94.1176	17.3	224	43	7	3	1	2	1	1	1	0	3	1	5	1
A54P8	EMS2	12	16	17	94.1176	17.6	192	43	7	3	1	2	1	1	5	3	1	1	5	1
A54P9	EMS2	12	13	15	86.6667	16.1	156	43	7	3	1	2	1	5	7	3	3	1	5	1
A55P1	EMS2	34	18	18	100	18.5	612	42	7	3	1	2	1	5	5	5	3	1	5	1
A55P2	EMS2	9	13	13	100	15.3	117	44	7	3	1	2	1	5	1	5	1	1	5	1
A55P3	EMS2	8	15	15	100	16.4	120	44	7	3	1	2	1	2	1	0	3	1	5	1
A55P4	EMS2	5	15	15	100	15.6	75	44	7	3	1	2	1	5	1	5	3	1	5	1
A55P5	EMS2	12	17	17	100	17.2	204	43	7	3	1	2	1	2	3	3	1	1	5	1
A55P6	EMS2	12	14	14	100	16.3	168	42	7	3	1	2	1	5	5	3	1	1	2	1
A55P7	EMS2	5	15	15	100	16.5	75	47	7	3	1	2	1	2	5	0	1	1	2	1
A55P8	EMS2	14	15	15	100	16.8	210	44	7	3	1	2	1	1	3	0	1	1	5	1
A55P9	EMS2	17	17	17	100	17.6	289	43	7	3	1	2	1	5	5	3	1	1	2	1
A56P1	EMS2	25	16	17	94.1176	17.8	400	43	7	3	1	2	1	5	1	5	1	1	5	1
A56P10	EMS2	6	16	16	100	16.8	96	47	7	3	1	2	1	5	1	3	1	1	5	1
A56P11	EMS2	10	18	18	100	18	180	44	7	3	1	2	1	3	3	3	1	1	5	1
A56P2	EMS2	26	18	19	94.7368	19	468	42	7	3	1	2	1	5	1	5	1	1	5	1
A56P3	EMS2	17	14	14	100	15.6	238	42	7	3	1	2	1	5	1	5	1	1	5	1
A56P4	EMS2	8	15	16	93.75	16.1	120	44	7	3	1	2	1	5	1	5	1	1	5	1
A56P5	EMS2	12	9	11	81.8182	14.3	108	41	7	3	1	2	1	3	5	3	1	1	5	1
A56P6	EMS2	9	16	16	100	17.6	144	44	7	3	1	2	1	5	5	3	1	1	5	1
A56P7	EMS2	8	15	15	100	16.6	120	43	7	3	1	2	1	5	3	3	1	1	5	1
A56P8	EMS2	4	12	14	85.7143	16.1	48	43	7	3	1	2	1	2	3	0	1	1	5	1
A57P1	EMS2	43	14	14	100	17.1	602	43	7	4	1	2	1	5	1	5	1	1	2	1
A57P2	EMS2	43	14	16	87.5	17.8	602	44	7	4	1	2	1	5	5	5	1	1	5	2
A57P3	EMS2	9	14	14	100	15.5	126	43	7	3	1	2	1	5	1	5	3	1	5	2
A57P4	EMS2	13	17	18	94.4444	17.8	221	43	7	3	1	2	1	5	5	3	1	1	2	1
A57P5	EMS2	10	12	13	92.3077	15.9	120	47	7	3	1	2	1	5	5	5	1	1	5	1
A57P6	EMS2	15	15	15	100	16.6	225	44	7	3	1	2	1	5	5	3	1	1	5	1
A57P7	EMS2	12	15	16	93.75	16.6	180	43	7	3	1	2	1	5	5	3	1	1	5	1
A57P8	EMS2	5	15	15	100	16.2	75	44	7	3	1	2	1	5	3	3	1	1	5	1
A57P9	EMS2	5	15	16	93.75	16.4	75	43	7	3	1	2	1	5	3	3	1	1	5	1
A58P1	EMS2	27	15	15	100	16.7	405	45	7	3	1	2	1	5	1	5	1	1	2	1
A58P2	EMS2	21	17	17	100	17.6	357	43	7	3	1	2	1	5	1	5	1	1	2	2
A58P3	EMS2	2	11	13	84.6154	15.8	22	50	7	3	1	2	1	5	5	3	1	1	5	1
A58P4	EMS2	2	17	17	100	17.6	34	49	7	3	1	2	1	5	3	3	3	1	2	1
A58P5	EMS2	1	17	17	100	17.7	17	49	7	3	1	2	1	3	5	0	1	1	5	2
A58P6	EMS2	11	17	17	100	17.5	187	43	7	3	1	2	1	3	7	3	1	1	2	1
A59P1	EMS2	21	16	16	100	18.2	336	51	7	3	1	2	1	5	1	5	1	1	5	1
A59P10	EMS2	6	17	18	94.4444	18.2	102	47	7	3	1	2	1	5	3	5	3	1	5	1
A59P2	EMS2	20	16	16	100	16.8	320	43	7	3	1	2	1	2	1	0	1	1	5	1
A59P3	EMS2	5	18	18	100	17.9	90	45	7	3	1	2	1	5	1	5	1	1	5	1
A59P4	EMS2	5	15	15	100	16.5	75	45	7	4	1	2	1	3	3	3	1	1	5	1
A59P5	EMS2	8	18	18	100	18	144	50	7	3	1	2	1	5	5	3	1	1	5	2
A59P6	EMS2	2	9	17	52.9412	16.3	18	44	7	3	1	2	1	5	1	3	1	1	2	1
A59P7	EMS2	1	7	14	50	15.3	7	52	7	3	1	2	1	5	3	3	1	1	2	1
A59P8	EMS2	12	14	16	87.5	16.5	168	60	7	3	1	2	1	2	3	0	1	1	2	1
A59P9	EMS2	18	17	17	100	18	306	44	7	3	1	2	1	5	1	3	1	1	2	1
A60P1	EMS2	9	17	17	100	18	153	43	7	3	1	2	1	5	1	5	1	1	2	1
A60P10	EMS2	10	14	15	93.3333	15.9	140	53	7	4	1	2	1	1	1	0	1	1	2	1
A60P11	EMS2	9	15	16	93.75	16.9	135	45	7	3	1	2	1	1	5	0	1	1	5	1
A60P12	EMS2	12	14	15	93.3333	16.7	168	45	7	3	1	2	1	5	5	5	3	1	5	1
A60P13	EMS2	7	13	15	86.6667	15.6	91	42	7	3	1	2	1	5	1	5	1	1	5	1
A60P2	EMS2	10	17	18	94.4444	18.8	170	43	7	3	1	2	1	5	5	5	3	1	2	1
A60P3	EMS2	7	11	12	91.6667	15.2	77	56	7	4	1	2	1	5	1	3	1	1	2	1
A60P4	EMS2	16	15	16	93.75	17.2	240	43	7	3	1	2	1	5	5	3	3	1	2	1
A60P5	EMS2	7	12	12	100	15	84	46	7	3	1	2	1	5	3	3	1	1	5	1
A60P6	EMS2	6	15	15	100	15.6	90	46	7	3	1	2	1	3	5	3	1	1	5	1
A60P7	EMS2	11	18	18	100	17.8	198	47	7	3	1	2	1	4	3	5	1	1	5	1
A60P8	EMS2	9	14	15	93.3333	15.3	126	44	7	3	1	2	1	5	5	3	1	1	5	1
A60P9	EMS2	17	15	16	93.75	15.7	255	44	7	3	1	2	1	5	3	3	3	1	2	1
A61P1	EMS2	4	11	14	78.5714	16.6	44	44	7	3	1	2	1	5	1	5	1	1	5	1
A61P10	EMS2	9	14	15	93.3333	15.9	126	43	7	3	1	2	1	5	1	3	1	1	2	1
A61P11	EMS2	3	15	15	100	15.8	45	44	7	3	1	2	1	2	5	0	3	1	2	2
A61P12	EMS2	6	14	15	93.3333	17	84	43	7	3	1	2	1	2	3	0	1	1	5	1
A61P13	EMS2	6	17	17	100	17.3	102	43	7	3	1	2	1	4	1	3	1	1	2	1
A61P14	EMS2	8	15	17	88.2353	17.1	120	48	7	3	1	2	1	4	1	3	1	1	5	1
A61P15	EMS2	8	16	17	94.1176	18.2	128	48	7	4	1	2	1	4	1	3	1	1	5	2
A61P16	EMS2	9	15	15	100	16.5	135	43	7	3	1	2	1	3	3	3	3	1	2	1
A61P2	EMS2	10	15	15	100	17.2	150	43	7	3	1	2	1	5	3	5	3	1	5	1
A61P3	EMS2	7	17	17	100	17.9	119	49	7	3	1	2	1	4	1	5	1	1	5	1
A61P4	EMS2	4	16	16	100	16.9	64	44	7	3	1	2	1	4	3	3	1	1	5	1
A61P5	EMS2	6	17	18	94.4444	18.9	102	44	7	3	1	2	1	5	5	5	1	1	5	1
A61P6	EMS2	4	14	14	100	15.3	56	44	7	3	1	2	1	5	5	3	1	1	5	1
A61P7	EMS2	10	16	16	100	17.5	160	42	7	3	1	2	1	5	5	3	1	1	5	1
A61P8	EMS2	7	17	17	100	17.3	119	43	7	3	1	2	1	5	3	3	1	1	5	1
A61P9	EMS2	3	1	15	6.66667	16.5	3	53	7	4	1	2	1	4	1	5	1	1	5	1
A62P1	EMS2	8	16	16	100	16.8	128	50	7	3	1	2	1	5	1	5	3	1	5	1
A62P10	EMS2	2	15	17	88.2353	17.7	30	47	7	3	1	2	1	5	3	3	3	1	1	1
A62P11	EMS2	14	16	16	100	17.5	224	45	7	3	1	2	1	5	1	5	3	1	5	1
A62P2	EMS2	5	18	19	94.7368	18.8	90	47	7	3	1	2	1	1	3	3	1	1	2	1
A62P3	EMS2	5	15	15	100	15.3	75	48	7	3	1	2	1	1	3	3	3	1	2	1
A62P4	EMS2	8	17	17	100	17.3	136	45	7	3	1	2	1	5	3	3	3	1	2	1
A62P5	EMS2	3	14	14	100	15.4	42	45	7	3	1	2	1	1	3	0	3	1	2	1
A62P6	EMS2	9	16	16	100	16.9	144	45	7	3	1	2	1	5	1	5	1	1	5	1
A62P7	EMS2	4	15	17	88.2353	18.3	60	45	7	3	1	2	1	5	1	5	1	1	2	1
A62P8	EMS2	5	16	17	94.1176	16.7	80	49	7	3	1	2	1	5	3	5	1	1	2	1
A62P9	EMS2	7	17	18	94.4444	17.7	119	44	7	3	1	2	1	5	3	3	3	1	2	1
A63P1	EMS2	3	17	17	100	15.8	51	44	7	3	1	2	1	5	1	5	3	1	5	1
A63P10	EMS2	2	10	15	66.6667	16	20	54	7	3	1	2	1	5	1	5	1	1	2	1
A63P11	EMS2	1	13	18	72.2222	16.6	13	44	7	3	1	2	1	5	5	5	3	1	2	1
A63P12	EMS2	6	16	16	100	16.2	96	43	7	3	1	2	1	2	7	0	1	1	2	1
A63P13	EMS2	16	13	14	92.8571	17.5	208	42	7	3	1	2	1	5	1	3	1	1	5	1
A63P3	EMS2	8	16	16	100	17.5	128	49	7	4	1	2	1	5	1	5	1	1	2	1
A63P4	EMS2	5	15	15	100	16	75	46	7	4	1	2	1	5	3	5	3	1	2	1
A63P5	EMS2	9	17	17	100	17.5	153	45	7	3	1	2	1	5	3	3	1	1	5	1
A63P6	EMS2	12	16	17	94.1176	17.3	192	44	7	3	1	2	1	5	5	3	3	1	5	1
A63P7	EMS2	9	16	16	100	16.3	144	45	7	3	1	2	1	5	1	3	1	1	5	1
A63P8	EMS2	1	16	18	88.8889	17.2	16	52	7	3	1	2	1	5	1	3	3	1	5	1
A63P9	EMS2	9	14	15	93.3333	16.6	126	44	7	3	1	2	1	4	3	3	1	1	2	1
A64P1	EMS2	13	14	15	93.3333	15.6	182	48	7	3	1	2	1	5	1	5	1	1	5	1
A64P10	EMS2	3	15	17	88.2353	16	45	49	7	3	1	2	1	3	3	0	1	1	2	1
A64P11	EMS2	1	6	11	54.5455	8.7	6	44	7	3	1	2	1	5	1	5	1	1	5	1
A64P2	EMS2	7	17	18	94.4444	17.3	119	45	7	3	1	2	1	5	1	5	3	1	5	1
A64P3	EMS2	5	13	14	92.8571	15.2	65	46	7	3	1	2	1	5	1	3	3	1	2	1
A64P4	EMS2	3	15	16	93.75	16.9	45	49	7	3	1	2	1	5	1	3	3	1	5	1
A64P5	EMS2	8	14	14	100	15.3	112	44	7	3	1	2	1	4	1	3	1	1	5	1
A64P6	EMS2	5	17	17	100	17.6	85	44	7	3	1	2	1	4	1	3	1	1	5	1
A64P7	EMS2	3	12	20	60	17.3	36	49	7	3	1	2	1	4	3	3	1	1	5	1
A64P8	EMS2	2	9	18	50	17.5	18	52	7	4	1	2	1	5	3	3	1	1	5	1
A64P9	EMS2	3	16	17	94.1176	16.1	48	50	7	3	1	2	1	5	3	3	1	1	2	1
B24P13	EMS2	4	12	14	85.7143	14.9	48	40	7	3	1	2	1	4	3	5	3	1	5	1
B26P1	EMS2	27	18	18	100	18.1	486	40	7	3	1	2	1	1	1	0	3	1	5	1
B26P10	EMS2	20	15	15	100	16.8	300	42	7	3	1	2	1	7	1	5	1	1	5	2
B26P11	EMS2	31	15	16	93.75	18.4	465	40	7	3	1	2	1	5	1	3	1	1	2	1
B26P12	EMS2	33	15	15	100	18.2	495	44	7	3	1	2	1	1	1	0	3	1	2	2
B26P13	EMS2	23	17	18	94.4444	18	391	44	7	3	1	2	1	7	1	5	1	1	5	2
B26P14	EMS2	19	15	15	100	18.6	285	39	7	3	1	2	1	7	1	5	3	1	5	2
B26P15	EMS2	15	14	16	87.5	17.1	210	40	7	3	1	2	1	7	1	5	3	1	5	1
B26P16	EMS2	17	14	17	82.3529	17.9	238	39	7	3	1	2	1	5	1	3	1	1	5	1
B26P17	EMS2	13	17	18	94.4444	18.9	221	41	7	3	1	2	1	5	1	3	1	1	5	1
B26P2	EMS2	23	16	18	88.8889	18.9	368	40	7	3	1	2	1	7	1	5	1	1	5	1
B26P3	EMS2	25	16	16	100	17.1	400	40	7	4	1	2	1	3	1	0	1	1	5	1
B26P4	EMS2	37	17	19	89.4737	19.2	629	39	7	3	1	2	1	5	1	3	3	1	5	1
B26P5	EMS2	23	17	18	94.4444	18.2	391	40	7	3	1	2	1	5	1	3	1	1	5	1
B26P6	EMS2	50	16	16	100	17.6	800	39	7	3	1	2	1	7	1	5	3	1	5	2
B26P7	EMS2	21	16	16	100	17.6	336	40	7	3	1	2	1	1	1	0	3	1	5	1
B26P8	EMS2	28	19	19	100	19.4	532	40	7	3	1	2	1	5	1	5	1	1	2	1
B26P9	EMS2	26	14	15	93.3333	17.6	364	40	7	3	1	2	1	5	1	3	1	1	5	1
B40P1	EMS2	12	16	17	94.1176	17.6	192	40	7	3	1	2	1	1	1	0	1	1	5	2
B40P10	EMS2	14	15	16	93.75	16.8	210	40	7	3	1	2	1	3	1	0	1	1	5	2
B40P11	EMS2	12	15	17	88.2353	17.7	180	45	7	3	1	2	1	1	1	0	1	1	5	1
B40P2	EMS2	9	14	14	100	17.9	126	45	7	3	1	2	1	5	1	3	1	1	5	1
B40P3	EMS2	16	16	17	94.1176	17.8	256	39	7	3	1	2	1	5	1	5	1	1	2	1
B40P4	EMS2	11	16	17	94.1176	17.4	176	39	7	4	1	2	1	5	1	3	1	1	2	1
B40P5	EMS2	16	17	18	94.4444	18.6	272	41	7	3	1	2	1	4	1	3	1	1	5	1
B40P6	EMS2	10	17	17	100	17.6	170	40	7	4	1	2	1	4	1	3	1	1	5	1
B40P7	EMS2	14	15	17	88.2353	16.2	210	40	7	4	1	2	1	5	1	3	1	1	5	1
B40P8	EMS2	13	14	14	100	17.9	182	48	7	3	1	2	1	5	1	3	1	1	5	2
B41P1	EMS2	32	16	16	100	17	512	40	7	3	1	2	1	1	1	0	1	1	2	1
B41P10	EMS2	9	15	15	100	16.6	135	39	7	3	1	2	1	4	1	3	1	1	2	1
B41P11	EMS2	11	16	16	100	17.3	176	40	7	3	1	2	1	6	1	3	1	1	5	1
B41P12	EMS2	17	11	13	84.6154	14	187	40	7	3	1	2	1	7	1	5	1	1	5	1
B41P13	EMS2	8	18	18	100	17.8	144	40	7	3	1	2	1	6	1	3	1	1	5	1
B41P14	EMS2	16	13	15	86.6667	16.1	208	41	7	3	1	2	1	5	1	3	1	1	5	1
B41P15	EMS2	9	15	16	93.75	15.9	135	40	7	4	1	2	1	5	1	3	3	1	5	1
B41P16	EMS2	12	12	12	100	14	144	40	7	3	1	2	1	6	1	5	1	1	5	1
B41P17	EMS2	8	15	16	93.75	16.8	120	39	7	3	1	2	1	5	1	3	1	1	5	1
B41P18	EMS2	11	18	18	100	17.8	198	38	7	3	1	2	1	7	1	5	1	1	2	1
B41P2	EMS2	14	15	15	100	16.1	210	40	7	3	1	2	1	4	1	3	1	1	5	1
B41P3	EMS2	15	14	14	100	16.7	210	39	7	3	1	2	1	4	1	3	1	1	2	1
B41P4	EMS2	9	16	16	100	17.5	144	41	7	3	1	2	1	4	1	3	1	1	2	1
B41P5	EMS2	14	17	17	100	18.3	238	39	7	4	1	2	1	4	1	3	3	1	2	1
B41P6	EMS2	4	14	14	100	16.3	56	39	7	3	1	2	1	1	1	3	1	1	5	1
B41P7	EMS2	7	13	15	86.6667	17.1	91	40	7	3	1	2	1	1	3	0	3	1	2	2
B41P8	EMS2	11	15	16	93.75	17.2	165	41	7	3	1	2	1	4	3	0	1	1	2	1
B41P9	EMS2	15	9	14	64.2857	14.6	135	44	7	3	1	2	1	4	1	3	1	1	5	1
B43P1	EMS2	24	15	16	93.75	17.6	360	49	7	3	1	2	1	5	5	5	1	1	5	1
B43P2	EMS2	2	15	17	88.2353	17.3	30	38	7	3	1	2	1	5	3	3	3	1	5	1
B43P3	EMS2	21	16	17	94.1176	17.3	336	49	7	3	1	2	1	1	9	0	1	1	2	1
B43P4	EMS2	12	13	16	81.25	16.9	156	38	7	3	1	2	1	1	3	0	1	1	5	1
B43P5	EMS2	16	14	15	93.3333	16.1	224	44	7	3	1	2	1	1	5	0	3	1	5	1
B43P6	EMS2	14	13	16	81.25	17.4	182	45	7	3	1	2	1	5	1	3	1	1	5	1
B43P7	EMS2	21	14	16	87.5	17.4	294	39	7	3	1	2	1	5	3	5	3	1	5	1
B44P1	EMS2	8	15	16	93.75	15.5	120	44	7	3	1	2	1	6	1	3	3	1	5	1
B44P10	EMS2	7	14	15	93.3333	17.6	98	40	7	3	1	2	1	5	5	3	1	1	5	1
B44P11	EMS2	16	17	17	100	17.5	272	42	7	3	1	2	1	5	5	5	3	1	5	1
B44P12	EMS2	13	14	15	93.3333	17.6	182	39	7	3	1	2	1	7	5	0	1	1	5	1
B44P13	EMS2	25	16	17	94.1176	17.1	400	39	7	3	1	2	1	5	5	5	3	1	2	1
B44P14	EMS2	23	16	16	100	17.8	368	39	7	3	1	2	1	5	5	3	3	1	5	1
B44P2	EMS2	8	15	15	100	15.4	120	39	7	3	1	2	1	1	1	0	1	1	5	1
B44P3	EMS2	9	14	14	100	16.9	126	39	7	3	1	2	1	5	3	3	1	1	5	1
B44P4	EMS2	14	16	17	94.1176	17.7	224	42	7	3	1	2	1	1	1	0	1	1	5	1
B44P5	EMS2	18	16	16	100	17.1	288	40	7	3	1	2	1	2	7	0	1	1	5	1
B44P6	EMS2	19	15	16	93.75	16.1	285	39	7	3	1	2	1	4	7	3	1	1	5	1
B44P7	EMS2	17	12	13	92.3077	14.9	204	42	7	3	1	2	1	4	7	3	3	1	5	1
B44P8	EMS2	18	16	16	100	17	288	41	7	3	1	2	1	1	1	5	1	1	5	2
B44P9	EMS2	26	17	17	100	18	442	39	7	3	1	2	1	5	7	3	1	1	5	1
B45P1	EMS2	10	15	16	93.75	16.9	150	41	7	3	1	2	1	1	5	0	1	1	5	1
B45P10	EMS2	15	14	16	87.5	16.9	210	43	7	4	1	2	1	5	3	5	3	1	5	1
B45P11	EMS2	14	12	14	85.7143	15.8	168	40	7	3	1	2	1	7	1	5	1	1	2	2
B45P12	EMS2	2	13	15	86.6667	16.2	26	40	7	3	1	2	1	5	3	3	1	1	2	1
B45P13	EMS2	8	12	16	75	16.6	96	40	7	3	1	2	1	1	5	0	1	1	2	2
B45P14	EMS2	10	16	16	100	17.1	160	44	7	3	1	2	1	4	3	3	1	1	5	1
B45P15	EMS2	9	16	18	88.8889	18.6	144	40	7	3	1	2	1	5	1	5	1	1	2	2
B45P16	EMS2	16	16	17	94.1176	18.6	256	39	7	3	1	2	1	4	5	3	1	1	2	2
B45P2	EMS2	13	15	16	93.75	16.1	195	41	7	3	1	2	1	1	7	0	1	1	2	1
B45P3	EMS2	3	15	16	93.75	15.7	45	41	7	4	1	2	1	5	1	3	3	1	2	1
B45P4	EMS2	21	18	18	100	18.1	378	42	7	3	1	2	1	3	1	5	3	1	2	1
B45P5	EMS2	12	14	16	87.5	16.9	168	42	7	3	1	2	1	3	5	5	3	1	2	1
B45P6	EMS2	12	14	15	93.3333	15.9	168	40	7	3	1	2	1	1	5	0	1	1	5	1
B45P7	EMS2	13	11	11	100	15.6	143	40	7	4	1	2	1	1	1	0	3	1	5	1
B45P8	EMS2	15	15	16	93.75	17.3	225	39	7	3	1	2	1	1	1	0	1	1	5	1
B45P9	EMS2	11	13	16	81.25	17.1	143	39	7	3	1	2	1	5	1	3	1	1	5	1
B47P1	EMS2	21	18	18	100	18.7	378	48	7	4	1	2	1	1	7	0	1	1	2	2
B47P10	EMS2	21	12	14	85.7143	15.8	252	44	7	3	1	2	1	1	3	0	3	1	5	1
B47P2	EMS2	12	15	16	93.75	17.4	180	41	7	3	1	2	1	5	1	3	1	1	5	1
B47P3	EMS2	7	7	10	70	12.1	49	44	7	3	1	2	1	5	3	5	3	1	2	1
B47P4	EMS2	12	13	15	86.6667	16.9	156	44	7	3	1	2	1	1	7	0	1	1	5	1
B47P5	EMS2	7	14	14	100	15.8	98	42	7	3	1	2	1	6	3	0	1	1	2	1
B47P6	EMS2	2	11	17	64.7059	15.3	22	45	7	3	1	2	1	4	1	3	1	1	5	1
B47P7	EMS2	13	15	16	93.75	17.3	195	45	7	3	1	2	1	1	7	0	1	1	4	1
B47P8	EMS2	13	15	16	93.75	16.1	195	42	7	3	1	2	1	1	5	0	1	1	2	1
B47P9	EMS2	7	12	13	92.3077	16	84	41	7	3	1	2	1	4	3	3	1	1	5	1
B48P1	EMS2	13	14	15	93.3333	17.2	182	45	7	3	1	2	1	5	3	3	3	1	2	1
B48P10	EMS2	19	15	16	93.75	17.7	285	39	7	3	1	2	1	5	5	3	3	1	5	2
B48P11	EMS2	15	10	10	100	15	150	39	7	3	1	2	1	1	7	0	1	1	5	1
B48P12	EMS2	13	13	15	86.6667	17.7	169	39	7	3	1	2	1	1	5	0	3	1	5	2
B48P13	EMS2	18	18	18	100	19.4	324	44	7	3	1	2	1	5	5	3	1	1	2	1
B48P14	EMS2	16	16	17	94.1176	18.5	256	39	7	3	1	2	1	1	3	0	3	1	5	2
B48P2	EMS2	13	10	11	90.9091	15.7	130	47	7	3	1	2	1	1	3	0	3	1	5	1
B48P3	EMS2	9	12	15	80	17.4	108	44	7	3	1	2	1	1	9	0	1	1	5	2
B48P4	EMS2	8	12	13	92.3077	16	96	43	7	3	1	2	1	1	9	0	1	1	2	1
B48P5	EMS2	4	14	15	93.3333	17	56	40	5	3	1	2	1	4	5	3	1	1	5	2
B48P6	EMS2	11	16	18	88.8889	18.4	176	41	7	3	1	2	1	4	7	3	3	1	5	2
B48P7	EMS2	11	11	13	84.6154	14.7	121	40	5	3	1	2	1	1	5	0	1	1	5	2
B48P8	EMS2	13	16	17	94.1176	17.1	208	45	7	3	1	2	1	1	3	0	3	1	5	2
B49P1	EMS2	8	16	16	100	16.7	128	48	7	3	1	2	1	1	3	0	1	1	2	2
B49P11	EMS2	10	12	14	85.7143	16.5	120	43	7	3	1	2	1	5	7	5	1	1	5	1
B49P12	EMS2	9	13	14	92.8571	17.1	117	40	7	3	1	2	1	1	5	0	1	1	5	1
B49P13	EMS2	9	12	15	80	16.5	108	41	7	3	1	2	1	5	5	3	5	1	5	1
B49P14	EMS2	6	12	14	85.7143	15.8	72	44	7	3	1	2	1	1	5	0	1	1	2	1
B49P15	EMS2	15	17	17	100	18.2	255	44	7	3	1	2	1	5	3	0	1	1	5	1
B49P16	EMS2	5	11	14	78.5714	16.1	55	42	7	3	1	2	1	5	5	3	1	1	5	1
B49P17	EMS2	3	16	16	100	17.3	48	52	7	3	1	2	1	1	3	0	1	1	5	1
B49P18	EMS2	9	13	14	92.8571	16.2	117	41	7	3	1	2	1	1	3	0	1	1	2	2
B49P2	EMS2	4	11	14	78.5714	15.7	44	47	7	4	1	2	1	1	5	0	1	1	5	1
B49P5	EMS2	3	14	14	100	16.5	42	45	7	3	1	2	1	1	3	0	3	1	2	1
B50P1	EMS2	12	16	17	94.1176	18.1	192	47	7	3	1	2	1	5	5	3	1	1	2	2
B50P10	EMS2	6	13	13	100	16.3	78	43	7	4	1	2	1	1	5	0	1	1	5	2
B50P11	EMS2	5	15	17	88.2353	17.3	75	44	5	3	1	2	1	1	3	0	1	1	5	1
B50P2	EMS2	8	15	16	93.75	17.8	120	47	7	3	1	2	1	1	1	0	1	1	5	1
B50P3	EMS2	5	16	16	100	17.2	80	48	7	3	1	2	1	1	5	0	1	1	2	1
B50P5	EMS2	4	15	16	93.75	17.4	60	48	7	3	1	2	1	1	5	0	1	1	2	1
B50P6	EMS2	5	15	17	88.2353	17	75	45	7	3	1	2	1	1	5	0	1	1	2	1
B50P7	EMS2	8	17	17	100	17	136	55	7	3	1	2	1	5	5	3	3	1	5	1
B50P8	EMS2	7	13	14	92.8571	16.7	91	42	7	3	1	2	1	1	5	0	1	1	2	2
B50P9	EMS2	9	16	17	94.1176	18.1	144	39	7	3	1	2	1	1	7	0	1	1	5	1
B51P1	EMS2	12	17	18	94.4444	17.8	204	44	7	3	1	2	1	5	5	3	1	1	5	1
B51P10	EMS2	2	15	17	88.2353	15.9	30	45	7	3	1	2	1	1	3	0	3	1	2	2
B51P11	EMS2	2	13	15	86.6667	15.3	26	48	5	3	1	2	1	1	5	0	3	1	5	1
B51P12	EMS2	2	17	17	100	17.7	34	48	5	4	1	2	1	2	5	0	3	1	2	1
B51P14	EMS2	7	10	14	71.4286	15.1	70	44	5	3	1	2	1	3	7	0	3	1	2	1
B51P15	EMS2	8	13	16	81.25	17.8	104	41	5	3	1	2	1	1	5	0	3	1	2	1
B51P16	EMS2	8	14	16	87.5	16	112	40	5	3	1	2	1	3	9	0	1	1	2	1
B51P17	EMS2	7	15	17	88.2353	17.3	105	42	7	3	1	2	1	3	5	0	1	1	5	1
B51P18	EMS2	3	10	14	71.4286	14.3	30	42	7	4	1	2	1	1	0	0	3	1	5	1
B51P2	EMS2	9	14	15	93.3333	16.2	126	50	5	4	1	2	1	1	1	0	1	1	2	1
B51P3	EMS2	10	12	14	85.7143	14.9	120	41	7	3	1	2	1	5	7	3	1	1	2	1
B51P4	EMS2	2	13	18	72.2222	16.1	26	47	7	3	1	2	1	1	7	0	1	1	5	1
B51P5	EMS2	7	16	17	94.1176	17.2	112	47	7	3	1	2	1	1	3	0	1	1	5	1
B51P6	EMS2	10	15	16	93.75	17.7	150	45	7	3	1	2	1	1	5	0	3	1	5	1
B51P7	EMS2	6	12	15	80	16.1	72	48	7	3	1	2	1	3	3	0	3	1	5	1
B51P8	EMS2	2	9	14	64.2857	14.4	18	60	7	3	1	2	1	1	5	0	3	1	5	1
B51P9	EMS2	6	16	17	94.1176	16.6	96	45	5	3	1	2	1	2	1	0	3	1	5	1
B52P1	EMS2	14	14	16	87.5	17	196	43	5	3	1	2	1	1	5	0	1	1	5	1
B52P10	EMS2	7	9	17	52.9412	16.2	63	45	5	3	1	2	1	3	0	0	1	1	2	1
B52P11	EMS2	5	17	17	100	17.5	85	49	5	3	1	2	1	1	5	0	1	1	2	1
B52P12	EMS2	10	16	17	94.1176	17.4	160	39	5	3	1	2	1	3	5	0	3	1	2	1
B52P13	EMS2	25	16	17	94.1176	18	400	39	7	3	1	2	1	5	9	3	3	1	2	1
B52P14	EMS2	2	17	17	100	17.2	34	52	7	3	1	2	1	6	3	0	3	1	2	1
B52P2	EMS2	8	14	15	93.3333	15.8	112	41	5	3	1	2	1	1	7	0	3	1	2	1
B52P3	EMS2	3	12	14	85.7143	16.2	36	43	5	4	1	2	1	1	7	0	1	1	2	1
B52P4	EMS2	4	12	15	80	15.2	48	53	5	4	1	2	1	1	5	0	1	1	5	1
B52P5	EMS2	4	16	16	100	14.9	64	60	5	3	1	2	1	3	5	0	3	1	2	1
B52P6	EMS2	4	16	16	100	16.3	64	47	5	3	1	2	1	1	0	0	1	1	5	2
B52P7	EMS2	6	13	15	86.6667	15.6	78	48	5	3	1	2	1	1	5	0	1	1	2	1
B52P8	EMS2	10	13	15	86.6667	16.1	130	42	5	3	1	2	1	1	5	0	3	1	2	1
B53P1	EMS2	10	14	16	87.5	16.5	140	44	5	3	1	2	1	1	5	0	1	1	2	1
B53P10	EMS2	3	13	16	81.25	15.9	39	46	5	3	1	2	1	1	3	0	3	1	2	1
B53P11	EMS2	4	12	15	80	15.7	48	45	5	3	1	2	1	1	5	0	3	1	5	1
B53P12	EMS2	2	11	12	91.6667	14.5	22	48	5	3	1	2	1	1	5	0	3	1	5	1
B53P13	EMS2	7	14	16	87.5	16.8	98	43	5	3	1	2	1	3	5	0	3	1	5	1
B53P14	EMS2	2	13	15	86.6667	15.9	26	48	7	3	1	2	1	5	3	3	3	1	5	1
B53P15	EMS2	4	14	16	87.5	16.9	56	42	5	3	1	2	1	1	7	0	3	1	5	1
B53P16	EMS2	11	15	16	93.75	17.2	165	46	7	3	1	2	1	1	7	0	3	1	5	1
B53P2	EMS2	28	16	17	94.1176	17.1	448	44	5	3	1	2	1	3	7	0	3	1	5	1
B53P4	EMS2	8	15	16	93.75	17	120	42	5	3	1	2	1	3	5	0	1	1	5	1
B53P5	EMS2	13	16	17	94.1176	17.6	208	46	7	3	1	2	1	3	7	0	3	1	2	1
B53P6	EMS2	8	13	16	81.25	16.6	104	43	5	4	1	2	1	1	3	3	1	1	5	2
B53P7	EMS2	1	17	17	100	17.8	17	53	3	3	1	2	1	1	7	0	3	1	5	1
B53P8	EMS2	17	14	16	87.5	17.4	238	44	7	3	1	2	1	3	5	0	3	1	2	1
B53P9	EMS2	14	15	18	83.3333	18.4	210	44	7	3	1	2	1	3	5	0	3	1	2	1
B54P1	EMS2	10	13	15	86.6667	16.8	130	42	5	3	1	2	1	1	5	0	1	1	2	1
B54P10	EMS2	9	14	14	100	16.9	126	44	5	3	1	2	1	4	5	0	1	1	5	1
B54P11	EMS2	27	17	18	94.4444	17.5	459	44	5	3	1	2	1	3	3	3	3	1	2	1
B54P12	EMS2	23	14	14	100	17.3	322	43	5	3	1	2	1	1	5	0	1	1	2	1
B54P13	EMS2	5	13	15	86.6667	16.6	65	44	5	4	1	2	1	1	0	0	1	1	2	1
B54P14	EMS2	5	12	13	92.3077	15	60	46	5	4	1	2	1	3	3	0	1	1	5	1
B54P16	EMS2	5	14	16	87.5	16.2	70	45	5	3	1	2	1	3	3	0	1	1	5	1
B54P2	EMS2	15	17	17	100	17.5	255	49	5	3	1	2	1	3	3	0	1	1	2	1
B54P3	EMS2	14	17	19	89.4737	18.7	238	45	5	3	1	2	1	1	3	0	1	1	5	1
B54P4	EMS2	9	14	16	87.5	16.3	126	45	5	3	1	2	1	1	3	3	1	1	2	1
B54P5	EMS2	10	8	9	88.8889	12.1	80	48	5	3	1	2	1	5	3	0	1	1	2	1
B54P7	EMS2	5	8	15	53.3333	15.6	40	45	5	3	1	2	1	3	7	3	1	1	5	1
B54P8	EMS2	13	16	17	94.1176	17.9	208	44	7	3	1	2	1	5	7	3	1	1	5	1
B54P9	EMS2	21	15	15	100	18.2	315	43	7	3	1	2	1	5	3	3	1	1	1	1
B55P10	EMS2	43	10	10	100	14.4	430	44	5	3	1	2	1	1	7	0	3	1	5	1
B55P11	EMS2	14	16	17	94.1176	17.1	224	47	5	3	1	2	1	1	0	0	1	1	5	1
B55P13	EMS2	8	16	16	100	17	128	48	7	4	1	2	1	1	5	0	1	1	2	1
B55P14	EMS2	10	18	18	100	17.5	180	41	5	4	1	2	1	3	5	0	1	1	2	1
B55P15	EMS2	26	17	17	100	17.8	442	39	7	3	1	2	1	5	3	3	1	1	2	2
B55P2	EMS2	14	13	15	86.6667	17.3	182	48	5	4	1	2	1	3	5	0	1	1	2	2
B55P3	EMS2	11	15	16	93.75	17	165	39	7	3	1	2	1	5	3	3	1	1	2	1
B55P4	EMS2	12	14	15	93.3333	16.8	168	44	7	3	1	2	1	3	5	0	1	1	2	1
B55P9	EMS2	16	14	16	87.5	17.1	224	42	5	3	1	2	1	3	7	0	3	1	2	1
B56P10	EMS2	13	16	18	88.8889	19	208	42	7	3	1	2	1	1	3	0	1	1	2	1
B56P12	EMS2	2	17	17	100	17.9	34	46	5	3	1	2	1	1	0	0	1	1	2	1
B56P14	EMS2	4	14	14	100	16.6	56	48	7	3	1	2	1	1	5	0	1	1	2	1
B56P2	EMS2	8	16	16	100	17.1	128	46	7	3	1	2	1	4	5	0	1	1	2	1
B56P3	EMS2	8	11	12	91.6667	14.9	88	45	7	4	1	2	1	3	3	0	1	1	2	1
B56P4	EMS2	13	18	18	100	17	234	47	7	3	1	2	1	1	3	0	1	1	5	2
B56P7	EMS2	9	17	18	94.4444	17.8	153	59	5	3	1	2	1	3	3	0	1	1	5	1
B56P8	EMS2	4	14	16	87.5	17.2	56	49	7	3	1	2	1	1	5	0	1	1	2	1
B56P9	EMS2	7	11	11	100	14.9	77	47	5	3	1	2	1	1	1	0	1	1	2	1
B57P1	EMS2	10	17	17	100	17.9	170	43	5	3	1	2	1	5	5	3	1	1	2	1
B57P10	EMS2	16	14	15	93.3333	15.8	224	38	5	3	1	2	1	1	5	0	1	1	2	1
B57P11	EMS2	4	11	13	84.6154	14.9	44	39	7	3	1	2	1	5	5	3	1	1	2	2
B57P12	EMS2	10	13	13	100	15.4	130	46	7	3	1	2	1	3	5	0	1	1	2	1
B57P13	EMS2	11	14	17	82.3529	17.5	154	46	5	3	1	2	1	1	5	0	1	1	2	2
B57P14	EMS2	10	16	17	94.1176	17.3	160	47	5	3	1	2	1	5	5	3	3	1	2	1
B57P17	EMS2	2	12	15	80	15.4	24	45	7	3	1	2	1	3	7	0	1	1	5	1
B57P18	EMS2	11	15	15	100	17	165	39	7	3	1	2	1	5	7	3	1	1	5	1
B57P19	EMS2	9	15	16	93.75	17.4	135	43	7	3	1	2	1	5	7	5	3	1	5	1
B57P20	EMS2	21	17	17	100	16.9	357	62	5	3	1	2	1	1	5	0	1	1	2	1
B57P3	EMS2	14	14	15	93.3333	15.9	196	45	5	3	1	2	1	3	5	0	1	1	2	1
B57P5	EMS2	9	15	17	88.2353	17.7	135	44	5	3	1	2	1	5	7	3	1	1	2	1
B57P6	EMS2	12	14	16	87.5	17.4	168	40	7	4	1	2	1	1	1	0	1	1	5	1
B57P7	EMS2	13	17	18	94.4444	17.8	221	42	5	3	1	2	1	5	7	3	1	1	2	1
B57P8	EMS2	3	12	13	92.3077	14.7	36	42	7	4	1	2	1	1	5	0	1	1	2	1
B58P1	EMS2	8	16	17	94.1176	16.8	128	50	7	4	1	2	1	5	3	3	3	1	5	1
B58P11	EMS2	12	16	17	94.1176	17.2	192	47	7	3	1	2	1	3	7	0	1	1	2	2
B58P13	EMS2	4	1	15	6.66667	16.2	4	43	7	3	1	2	1	5	7	3	1	1	5	2
B58P14	EMS2	12	16	16	100	17.4	192	44	7	3	1	2	1	5	9	3	1	1	2	1
B58P2	EMS2	14	14	15	93.3333	15.8	196	45	7	3	1	2	1	4	5	0	1	1	5	1
B58P4	EMS2	4	17	17	100	17.3	68	47	7	4	1	2	1	1	3	0	3	1	5	1
B58P5	EMS2	4	6	12	50	12.1	24	48	7	3	1	2	1	1	5	0	1	1	2	2
B58P6	EMS2	8	14	15	93.3333	14.8	112	39	7	3	1	2	1	3	7	0	1	1	2	1
B58P8	EMS2	6	14	15	93.3333	15.7	84	60	7	4	1	2	1	5	5	3	1	1	2	1
B58P9	EMS2	2	12	15	80	16.4	24	52	7	4	1	2	1	5	3	3	1	1	2	2
B59P1	EMS2	9	5	5	100	13.1	45	47	7	3	1	2	1	5	3	3	1	1	2	1
B59P10	EMS2	23	15	15	100	18.9	345	46	7	3	1	2	1	1	5	0	1	1	2	1
B59P11	EMS2	3	16	16	100	16.2	48	48	7	3	1	2	1	3	3	0	1	1	5	1
B59P2	EMS2	23	12	12	100	18.2	276	43	7	3	1	2	1	3	7	0	1	1	2	1
B59P3	EMS2	9	18	18	100	17.5	162	47	7	3	1	2	1	6	5	0	1	1	5	2
B59P4	EMS2	18	16	16	100	16.3	288	40	7	3	1	2	1	5	5	3	3	1	2	1
B59P5	EMS2	9	14	15	93.3333	15.8	126	47	7	4	1	2	1	1	5	0	1	1	5	1
B59P6	EMS2	12	15	16	93.75	14.5	180	46	7	3	1	2	1	6	7	3	3	1	2	2
B59P7	EMS2	15	14	16	87.5	16.7	210	40	7	3	1	2	1	4	5	3	3	1	2	1
B59P8	EMS2	12	11	15	73.3333	16	132	41	7	3	1	2	1	1	5	0	1	1	5	2
B59P9	EMS2	6	13	15	86.6667	15.2	78	48	7	3	1	2	1	3	1	0	1	1	2	2
B60P10	EMS2	5	16	17	94.1176	16.7	80	45	7	3	1	2	1	6	5	3	1	1	5	1
B60P12	EMS2	24	17	18	94.4444	17.3	408	39	7	3	1	2	1	3	3	0	1	1	5	1
B60P13	EMS2	3	16	16	100	16	48	46	7	3	1	2	1	1	1	0	1	1	2	1
B60P14	EMS2	7	14	15	93.3333	15.8	98	47	7	3	1	2	1	1	7	0	1	1	2	1
B60P16	EMS2	12	14	17	82.3529	17.3	168	48	7	3	1	2	1	2	5	0	1	1	2	1
B60P17	EMS2	10	15	15	100	16.4	150	46	7	3	1	2	1	3	3	0	1	1	5	2
B60P2	EMS2	20	16	17	94.1176	18.1	320	52	7	3	1	2	1	6	3	3	3	1	5	1
B60P3	EMS2	16	18	18	100	18.2	288	40	7	3	1	2	1	5	5	3	1	1	5	1
B60P5	EMS2	12	17	17	100	17.8	204	46	7	3	1	2	1	6	3	3	1	1	5	2
B61P1	EMS2	10	16	17	94.1176	16.5	160	48	7	3	1	2	1	1	3	0	1	1	2	1
B61P10	EMS2	11	12	12	100	15.6	132	47	7	4	1	2	1	3	3	5	3	1	5	1
B61P4	EMS2	13	13	13	100	15.1	169	49	7	3	1	2	1	4	3	3	1	1	2	2
B61P5	EMS2	5	11	15	73.3333	14.7	55	52	7	3	1	2	1	1	3	0	1	1	1	1
B61P6	EMS2	8	15	16	93.75	16.7	120	48	7	4	1	2	1	5	5	5	1	1	5	1
B61P9	EMS2	4	15	15	100	17	60	48	7	3	1	2	1	3	3	5	1	1	2	1
B62P1	EMS2	9	15	15	100	16.4	135	47	7	3	1	2	1	1	3	0	1	1	2	1
B62P2	EMS2	12	13	13	100	15.3	156	47	7	3	1	2	1	5	1	3	3	1	2	2
B62P3	EMS2	5	13	15	86.6667	16.1	65	46	7	3	1	2	1	5	3	3	3	1	5	2
B62P4	EMS2	4	14	17	82.3529	17.2	56	52	7	3	1	2	1	1	3	0	1	1	2	2
B62P5	EMS2	10	10	13	76.9231	13.9	100	49	7	4	1	2	1	1	5	0	1	1	2	1
B62P6	EMS2	2	13	18	72.2222	16.8	26	48	7	3	1	2	1	5	3	0	1	1	2	2
B62P7	EMS2	7	16	18	88.8889	16.8	112	48	7	3	1	2	1	4	3	3	1	1	5	1
B62P8	EMS2	16	15	19	78.9474	16.8	240	57	7	3	1	2	1	5	3	3	1	1	2	1
B63P1	EMS2	7	17	17	100	17.6	119	45	7	3	1	2	1	5	5	3	1	1	5	1
B63P10	EMS2	4	12	13	92.3077	15	48	46	7	3	1	2	1	4	5	3	1	1	2	1
B63P11	EMS2	12	15	16	93.75	16.8	180	47	7	3	1	2	1	4	5	3	1	1	2	2
B63P2	EMS2	7	18	18	100	18.4	126	46	7	3	1	2	1	5	3	3	1	1	2	2
B63P3	EMS2	3	12	15	80	15.9	36	63	7	3	1	2	1	5	3	3	3	1	2	2
B63P6	EMS2	3	3	11	27.2727	11.3	9	47	7	3	1	2	1	5	5	3	1	1	2	1
B63P7	EMS2	8	12	14	85.7143	15.1	96	48	7	3	1	2	1	3	3	0	1	1	5	2
B63P8	EMS2	12	17	18	94.4444	17.7	204	49	7	3	1	2	1	5	1	5	1	1	5	2
B63P9	EMS2	7	17	17	100	17.5	119	50	7	4	1	2	1	5	3	5	1	1	5	2
B64P1	EMS2	10	10	11	90.9091	14.5	100	47	7	3	1	2	1	5	5	3	1	1	2	2
B64P2	EMS2	3	15	17	88.2353	16.8	45	47	7	3	1	2	1	2	5	0	1	1	5	1
B64P3	EMS2	3	15	16	93.75	15.3	45	54	7	3	1	2	1	5	1	3	3	1	2	1
B64P5	EMS2	1	8	10	80	13.1	8	52	7	3	1	2	1	4	3	0	3	1	2	2
B64P7	EMS2	2	4	13	30.7692	12.8	8	51	7	3	1	2	1	5	5	3	3	1	2	1
B64P8	EMS2	2	12	16	75	15.9	24	47	7	3	1	2	1	5	3	3	1	1	5	2
B64P9	EMS2	5	8	12	66.6667	14.3	40	51	7	3	1	2	1	3	5	0	3	1	2	2
B64P12	EMS2	3	9	14	64.2857	15	27	56	7	3	1	2	1	4	3	5	1	1	2	2
C10P10	EMS2	7	12	16	75	16	84	48	7	3	1	2	1	5	3	3	3	1	1	1
C15P10	EMS2	7	14	18	77.7778	17.8	98	48	7	3	1	2	1	1	1	3	1	1	5	1
C17P10	EMS2	13	15	17	88.2353	18.5	195	45	7	3	1	2	1	1	3	5	3	1	2	1
C17P11	EMS2	15	14	17	82.3529	16	210	42	7	3	1	2	1	5	1	3	3	1	5	1
C17P2	EMS2	13	17	18	94.4444	18.4	221	45	7	3	1	2	1	7	3	3	3	1	2	1
C17P4	EMS2	8	15	18	83.3333	18.2	120	38	7	3	1	2	1	5	1	3	3	1	2	1
C17P8	EMS2	21	16	18	88.8889	18.7	336	44	7	3	1	2	1	1	3	0	1	1	2	1
C17P9	EMS2	19	15	17	88.2353	17.2	285	47	7	3	1	2	1	4	3	0	1	1	2	1
C18P10	EMS2	14	12	16	75	17	168	41	7	3	1	2	1	5	3	3	3	1	2	1
C18P12	EMS2	11	15	18	83.3333	18.1	165	49	7	3	1	2	1	5	3	0	1	1	2	1
C18P5	EMS2	12	15	16	93.75	17.9	180	46	7	3	1	2	1	3	3	0	1	1	2	1
C18P6	EMS2	17	13	15	86.6667	17.3	221	42	7	3	1	2	1	3	3	3	1	1	2	1
C18P8	EMS2	8	17	17	100	18.2	136	43	7	3	1	2	1	5	3	0	1	1	5	1
C18P9	EMS2	6	15	16	93.75	17.4	90	43	7	3	1	2	1	1	1	3	1	1	5	1
C19P1	EMS2	15	15	16	93.75	17.9	225	44	7	3	1	2	1	6	3	3	1	1	5	1
C19P10	EMS2	14	16	16	100	18.3	224	46	7	3	1	2	1	1	1	0	1	1	5	1
C19P15	EMS2	15	13	14	92.8571	17.4	195	38	7	3	1	2	1	1	0	0	1	1	5	1
C19P5	EMS2	16	14	14	100	18	224	39	7	3	1	2	1	4	3	5	1	1	5	1
C19P8	EMS2	1	10	11	90.9091	16.2	10	41	7	3	1	2	1	5	3	3	1	1	5	1
C19P9	EMS2	11	15	15	100	17	165	41	7	3	1	2	1	6	1	0	1	1	2	1
C20P1	EMS2	18	16	16	100	17.5	288	41	7	3	1	2	1	6	3	3	3	1	2	2
C20P10	EMS2	31	16	17	94.1176	18.8	496	40	7	3	1	2	1	1	3	0	1	1	2	2
C20P11	EMS2	15	16	16	100	18.3	240	46	7	3	1	2	1	6	3	3	1	1	2	2
C20P12	EMS2	13	16	16	100	16.6	208	42	7	3	1	2	1	1	1	3	3	1	5	1
C20P13	EMS2	2	2	5	40	11.2	4	45	7	3	1	2	1	5	3	3	1	1	5	2
C20P14	EMS2	11	13	14	92.8571	16.5	143	43	7	3	1	2	1	6	0	0	1	1	5	1
C20P17	EMS2	15	16	16	100	16.9	240	45	7	3	1	2	1	1	3	0	1	1	5	1
C20P19	EMS2	12	15	15	100	17.7	180	46	7	3	1	2	1	4	3	0	1	1	5	1
C20P2	EMS2	52	17	17	100	17.9	884	38	7	3	1	2	1	6	3	3	1	1	5	1
C20P3	EMS2	45	17	17	100	18.4	765	42	7	3	1	2	1	6	1	3	1	1	5	1
C20P4	EMS2	36	16	16	100	18.2	576	41	7	3	1	2	1	5	0	5	1	1	5	1
C20P5	EMS2	8	7	12	58.3333	15.3	56	42	7	3	1	2	1	1	3	5	3	1	5	1
C20P6	EMS2	32	19	19	100	19.2	608	42	7	3	1	2	1	1	1	0	1	1	5	1
C20P7	EMS2	32	12	13	92.3077	16.1	384	40	7	3	1	2	1	4	1	3	1	1	5	1
C20P8	EMS2	24	13	14	92.8571	16.8	312	40	7	3	1	2	1	5	3	3	1	1	5	1
C20P9	EMS2	10	9	12	75	14.9	90	39	7	3	1	2	1	1	1	0	1	1	5	1
C21P1	EMS2	14	14	15	93.3333	17.2	196	45	7	3	1	2	1	3	3	0	1	1	2	1
C21P10	EMS2	22	13	14	92.8571	16.7	286	40	7	3	1	2	1	4	1	3	1	1	2	1
C21P11	EMS2	1	4	4	100	9.4	4	38	7	3	1	2	1	5	3	0	1	1	2	1
C21P12	EMS2	33	19	19	100	19.2	627	43	7	3	1	2	1	5	3	0	1	1	2	1
C21P13	EMS2	9	14	17	82.3529	18.4	126	46	7	3	1	2	1	3	3	0	3	1	1	1
C21P14	EMS2	25	11	12	91.6667	16.5	275	47	5	3	1	2	1	1	3	0	1	1	5	1
C21P15	EMS2	25	16	16	100	17.9	400	45	7	3	1	2	1	1	3	0	3	1	5	1
C21P2	EMS2	30	17	19	89.4737	18.6	510	40	7	3	1	2	1	4	3	0	1	1	5	1
C21P3	EMS2	14	11	15	73.3333	16.6	154	47	7	3	1	2	1	5	3	3	3	1	5	1
C21P4	EMS2	26	15	15	100	17.8	390	40	7	3	1	2	1	5	3	3	3	1	5	2
C21P5	EMS2	20	16	16	100	17.3	320	43	7	3	1	2	1	6	3	0	3	1	5	1
C21P6	EMS2	10	14	14	100	17.5	140	42	7	3	1	2	1	1	1	0	1	1	2	1
C21P7	EMS2	15	14	15	93.3333	18	210	38	7	3	1	2	1	6	3	3	1	1	5	1
C21P8	EMS2	64	16	16	100	17.8	1024	48	7	3	1	2	1	1	0	0	1	1	5	1
C21P9	EMS2	25	17	17	100	18.2	425	39	7	3	1	2	1	4	3	3	3	1	1	1
C22P1	EMS2	12	16	16	100	18.3	192	40	7	3	1	2	1	4	3	5	1	1	5	1
C22P10	EMS2	19	18	18	100	19.7	342	43	7	3	1	2	1	5	1	3	1	1	5	1
C22P11	EMS2	16	16	17	94.1176	17.6	256	49	7	3	1	2	1	1	3	0	3	1	2	1
C22P12	EMS2	9	14	14	100	15.8	126	46	7	3	1	2	1	1	1	3	1	1	5	1
C22P13	EMS2	1	8	15	53.3333	17	8	40	7	3	1	2	1	5	3	3	1	1	5	1
C22P14	EMS2	14	17	18	94.4444	16.9	238	39	7	3	1	2	1	4	3	3	1	1	5	1
C22P2	EMS2	9	16	16	100	18.7	144	45	7	3	1	2	1	5	3	3	1	1	5	1
C22P3	EMS2	17	16	16	100	18	272	46	7	3	1	2	1	5	1	3	3	1	5	1
C22P4	EMS2	8	15	15	100	18.4	120	45	7	3	1	2	1	1	1	0	1	1	1	1
C22P5	EMS2	1	17	17	100	19	17	48	7	3	1	2	1	5	3	3	1	1	2	1
C22P6	EMS2	21	16	16	100	18.8	336	39	7	3	1	2	1	5	3	3	1	1	5	1
C22P7	EMS2	3	15	15	100	17.3	45	47	7	3	1	2	1	5	1	3	3	1	5	1
C22P8	EMS2	14	15	16	93.75	17.7	210	44	7	3	1	2	1	3	3	3	1	1	5	1
C22P9	EMS2	1	10	11	90.9091	12	10	41	7	3	1	2	1	5	3	0	3	1	5	1
C23P1	EMS2	9	15	15	100	17.4	135	43	7	3	1	2	1	4	3	3	1	1	5	1
C23P2	EMS2	7	16	16	100	18.4	112	41	7	3	1	2	1	5	1	3	3	1	5	1
C23P3	EMS2	11	14	15	93.3333	17.7	154	38	7	3	1	2	1	4	1	5	1	1	1	1
C23P4	EMS2	15	15	15	100	18.2	225	47	7	3	1	2	1	3	3	3	1	1	2	2
C23P5	EMS2	14	14	15	93.3333	18.6	196	42	7	3	1	2	1	1	1	3	1	1	5	1
C23P6	EMS2	11	15	15	100	18.7	165	49	7	3	1	2	1	3	3	5	1	1	5	1
C23P7	EMS2	9	13	14	92.8571	17.3	117	46	7	3	1	2	1	4	3	0	1	1	5	1
C24P1	EMS2	6	13	13	100	16.4	78	48	7	3	1	2	1	6	1	3	1	1	5	1
C24P10	EMS2	24	12	15	80	17.1	288	44	5	3	1	2	1	4	3	3	1	1	5	1
C24P2	EMS2	27	15	16	93.75	16.3	405	48	7	3	1	2	1	5	3	3	1	1	5	1
C24P3	EMS2	26	9	9	100	13.6	234	51	7	3	1	2	1	5	3	3	1	1	5	1
C24P4	EMS2	16	15	17	88.2353	18	240	49	7	3	1	2	1	7	3	3	3	1	2	1
C24P5	EMS2	20	9	11	81.8182	14.8	180	50	7	3	1	2	1	5	3	0	1	1	2	1
C24P6	EMS2	19	17	17	100	17.6	323	46	7	3	1	2	1	4	3	0	1	1	2	1
C24P7	EMS2	21	13	16	81.25	18.4	273	46	5	4	1	2	1	6	3	0	1	1	2	1
C24P8	EMS2	19	15	15	100	17	285	47	5	3	1	2	1	6	1	0	1	1	2	1
C25P1	EMS2	16	14	17	82.3529	18	224	43	7	3	1	2	1	4	3	3	1	1	5	1
C25P10	EMS2	27	15	15	100	17.4	405	38	7	3	1	2	1	1	3	3	1	1	5	1
C25P11	EMS2	23	11	14	78.5714	15.5	253	47	7	3	1	2	1	5	3	0	1	1	5	1
C25P12	EMS2	4	4	11	36.3636	14.1	16	49	7	3	1	2	1	1	3	3	1	1	5	1
C25P13	EMS2	12	14	18	77.7778	19	168	47	7	3	1	2	1	5	3	0	1	1	5	1
C25P2	EMS2	57	11	12	91.6667	16	627	40	7	3	1	2	1	5	3	5	3	1	5	1
C25P3	EMS2	45	12	14	85.7143	16.6	540	45	3	3	1	2	1	1	3	3	1	1	2	1
C25P4	EMS2	14	17	17	100	18.4	238	44	7	3	1	2	1	4	3	3	1	1	1	1
C25P5	EMS2	23	14	15	93.3333	15.8	322	41	7	3	1	2	1	6	3	0	1	1	5	1
C25P6	EMS2	13	11	11	100	15.4	143	46	7	3	1	2	1	3	3	0	1	1	5	1
C25P7	EMS2	36	12	17	70.5882	18.7	432	42	7	3	1	2	1	1	3	0	3	1	5	1
C25P8	EMS2	13	16	17	94.1176	19	208	45	7	3	1	2	1	3	3	3	3	1	5	1
C25P9	EMS2	19	13	16	81.25	18.1	247	38	7	3	1	2	1	5	3	0	1	1	5	1
C26P1	EMS2	25	12	16	75	17.7	300	45	7	3	1	2	1	1	1	0	1	1	2	1
C26P10	EMS2	17	14	14	100	14.7	238	48	7	3	1	2	1	4	3	0	1	1	5	1
C26P11	EMS2	7	14	18	77.7778	18.4	98	49	7	3	1	2	1	4	3	0	1	1	2	1
C26P12	EMS2	15	17	17	100	18.3	255	47	7	3	1	2	1	5	3	3	1	1	5	1
C26P2	EMS2	20	16	17	94.1176	14.7	320	45	7	3	1	2	1	5	3	3	3	1	5	1
C26P3	EMS2	26	16	17	94.1176	17.3	416	47	7	3	1	2	1	5	3	3	1	1	5	1
C26P4	EMS2	25	15	17	88.2353	17.2	375	44	7	3	1	2	1	4	3	3	1	1	2	1
C26P5	EMS2	16	14	16	87.5	17.9	224	40	7	4	1	2	1	5	1	3	3	1	2	1
C26P6	EMS2	21	12	13	92.3077	16	252	46	7	4	1	2	1	5	1	3	1	1	5	1
C26P7	EMS2	17	15	16	93.75	16.4	255	47	7	3	1	2	1	5	3	3	1	1	5	1
C26P8	EMS2	14	15	15	100	18.4	210	42	7	3	1	2	1	1	3	0	1	1	2	1
C26P9	EMS2	19	13	16	81.25	15.8	247	44	7	3	1	2	1	5	3	3	1	1	5	1
C27P1	EMS2	12	16	16	100	16	192	41	7	3	1	2	1	5	3	3	1	1	5	1
C27P10	EMS2	46	15	17	88.2353	18	690	45	7	3	1	2	1	4	3	5	3	1	5	1
C27P11	EMS2	23	17	18	94.4444	19	391	46	7	3	1	2	1	1	3	0	1	1	2	1
C27P2	EMS2	20	14	19	73.6842	17.6	280	40	7	3	1	2	1	3	3	0	3	1	2	1
C27P3	EMS2	22	16	19	84.2105	17.7	352	50	7	3	1	2	1	5	3	3	3	1	2	1
C27P4	EMS2	16	15	17	88.2353	16.4	240	47	7	3	1	2	1	4	3	0	1	1	2	1
C27P5	EMS2	21	16	18	88.8889	18.8	336	49	7	3	1	2	1	4	3	5	1	1	5	1
C27P6	EMS2	24	12	13	92.3077	17	288	39	7	3	1	2	1	6	3	5	1	1	5	1
C27P9	EMS2	4	16	18	88.8889	15.8	64	41	7	3	1	2	1	5	3	5	1	1	5	1
C28P1	EMS2	41	16	19	84.2105	17.9	656	42	7	4	1	2	1	5	3	3	1	1	5	1
C28P2	EMS2	21	17	17	100	18.7	357	46	7	3	1	2	1	5	3	3	1	1	5	1
C28P3	EMS2	37	13	14	92.8571	16.8	481	39	7	3	1	2	1	4	3	3	3	1	2	1
C28P4	EMS2	22	12	13	92.3077	16.9	264	42	7	3	1	2	1	1	3	5	1	1	2	1
C28P5	EMS2	26	12	13	92.3077	16	312	41	7	3	1	2	1	5	3	5	1	1	2	1
C28P6	EMS2	22	17	19	89.4737	18.7	374	42	7	3	1	2	1	7	1	5	1	1	5	1
C28P7	EMS2	36	13	15	86.6667	16.9	468	49	7	3	1	2	1	5	3	3	1	1	2	1
C29P1	EMS2	23	15	15	100	16.9	345	43	7	3	1	2	1	7	1	0	3	1	5	1
C29P10	EMS2	48	17	18	94.4444	17.9	816	39	7	3	1	2	1	5	3	3	3	1	2	2
C29P11	EMS2	16	13	15	86.6667	17.4	208	46	3	3	1	2	1	5	3	0	1	1	2	1
C29P12	EMS2	12	12	14	85.7143	16.4	144	45	7	3	1	2	1	6	3	0	1	1	5	1
C29P13	EMS2	25	10	13	76.9231	17.8	250	49	7	3	1	2	1	3	1	3	1	1	5	1
C29P14	EMS2	12	14	16	87.5	17.6	168	45	7	3	1	2	1	4	3	3	1	1	5	2
C29P2	EMS2	18	15	16	93.75	17.5	270	39	7	3	1	2	1	5	3	5	3	1	5	1
C29P3	EMS2	21	13	17	76.4706	16.6	273	38	7	3	1	2	1	7	1	5	1	1	5	1
C29P4	EMS2	13	16	16	100	17.6	208	42	7	3	1	2	1	6	1	3	1	1	5	1
C29P5	EMS2	24	15	15	100	17.1	360	43	7	3	1	2	1	1	1	0	1	1	2	1
C29P6	EMS2	16	16	17	94.1176	17.5	256	43	7	3	1	2	1	6	3	3	1	1	5	1
C29P7	EMS2	16	14	15	93.3333	16.6	224	41	7	3	1	2	1	1	3	3	3	1	5	1
C29P8	EMS2	25	8	11	72.7273	17.5	200	39	7	3	1	2	1	5	1	3	1	1	5	1
C29P9	EMS2	16	18	18	100	17.8	288	40	7	3	1	2	1	4	3	3	3	1	2	1
C30P1	EMS2	26	11	14	78.5714	16.6	286	51	7	3	1	2	1	4	3	0	1	1	2	1
C30P2	EMS2	16	15	18	83.3333	17.9	240	49	7	3	1	2	1	6	3	5	1	1	5	1
C30P3	EMS2	20	15	16	93.75	18.3	300	53	7	4	1	2	1	6	0	3	1	1	5	1
C31P1	EMS2	36	17	18	94.4444	18.7	612	43	7	3	1	2	1	4	3	0	3	1	5	1
C31P10	EMS2	19	17	18	94.4444	18.5	323	51	7	3	1	2	1	1	0	0	1	1	5	1
C31P11	EMS2	13	16	16	100	17	208	54	7	3	1	2	1	5	3	0	3	1	5	1
C31P12	EMS2	10	13	19	68.4211	17.2	130	49	7	3	1	2	1	4	3	3	3	1	5	1
C31P13	EMS2	24	16	17	94.1176	18.5	384	49	7	3	1	2	1	1	3	0	1	1	2	1
C31P14	EMS2	12	16	17	94.1176	16.8	192	47	7	3	1	2	1	3	3	0	1	1	2	1
C31P15	EMS2	14	16	17	94.1176	17.6	224	48	7	3	1	2	1	1	3	0	1	1	2	1
C31P2	EMS2	15	16	18	88.8889	18.8	240	50	7	3	1	2	1	4	3	0	1	1	5	1
C31P3	EMS2	7	17	17	100	17.4	119	51	7	3	1	2	1	6	3	3	1	1	5	1
C31P4	EMS2	17	17	17	100	18	289	48	7	3	1	2	1	6	3	3	1	1	5	1
C31P5	EMS2	14	16	16	100	17.3	224	47	7	3	1	2	1	6	3	3	1	1	5	1
C31P6	EMS2	13	17	17	100	17.4	221	49	7	3	1	2	1	1	3	0	1	1	5	1
C31P7	EMS2	9	16	16	100	16.6	144	46	7	3	1	2	1	5	3	3	1	1	2	1
C31P8	EMS2	15	16	17	94.1176	18.3	240	46	7	3	1	2	1	1	3	0	1	1	2	1
C31P9	EMS2	11	10	12	83.3333	16	110	44	7	3	1	2	1	5	3	3	1	1	5	1
C32P1	EMS2	26	16	16	100	17.7	416	46	7	3	1	2	1	1	5	0	1	1	2	1
C32P10	EMS2	11	13	15	86.6667	17.4	143	43	7	4	1	2	1	1	3	0	1	1	5	1
C32P2	EMS2	16	15	15	100	18	240	44	7	3	1	2	1	6	3	5	3	1	2	1
C32P3	EMS2	17	17	18	94.4444	18	289	41	7	3	1	2	1	6	3	3	3	1	2	1
C32P4	EMS2	15	15	15	100	16.3	225	46	7	4	1	2	1	2	3	0	3	1	2	1
C32P5	EMS2	8	10	16	62.5	14.6	80	45	7	3	1	2	1	4	3	0	3	1	2	1
C32P6	EMS2	27	16	17	94.1176	17.2	432	42	7	3	1	2	1	7	3	3	3	1	5	1
C32P7	EMS2	13	12	14	85.7143	14.1	156	39	7	3	1	2	1	1	3	5	1	1	5	1
C32P8	EMS2	12	16	18	88.8889	18.5	192	41	7	3	1	2	1	5	3	3	1	1	5	1
C33P1	EMS2	15	13	14	92.8571	14.9	195	47	7	3	1	2	1	4	3	0	1	1	2	1
C33P10	EMS2	16	15	15	100	17.9	240	43	7	3	1	2	1	6	3	3	1	1	5	1
C33P11	EMS2	14	15	17	88.2353	17.3	210	40	7	3	1	2	1	6	3	5	1	1	5	1
C33P12	EMS2	18	13	14	92.8571	17.2	234	39	7	3	1	2	1	6	5	7	1	1	2	1
C33P13	EMS2	43	17	18	94.4444	18.1	731	41	7	3	1	2	1	6	5	5	1	1	5	1
C33P2	EMS2	43	14	16	87.5	16.8	602	39	7	3	1	2	1	3	3	0	1	1	5	1
C33P3	EMS2	36	17	18	94.4444	18.2	612	40	7	3	1	2	1	4	3	0	1	1	5	1
C33P4	EMS2	7	15	17	88.2353	18	105	39	7	3	1	2	1	6	3	5	1	1	2	1
C33P5	EMS2	20	13	16	81.25	16.7	260	41	7	3	1	2	1	5	3	3	1	1	5	1
C33P6	EMS2	11	11	13	84.6154	17.7	121	40	7	3	1	2	1	7	3	5	1	1	5	1
C33P7	EMS2	13	14	16	87.5	17.6	182	41	7	4	1	2	1	7	3	7	1	1	5	1
C33P8	EMS2	26	16	20	80	16.5	416	40	7	3	1	2	1	6	5	5	1	1	5	1
C33P9	EMS2	17	17	18	94.4444	18.5	289	48	5	3	1	2	1	5	7	3	1	1	5	1
C34P1	EMS2	23	17	19	89.4737	17.9	391	40	7	3	1	2	1	4	5	5	3	1	2	1
C34P10	EMS2	17	14	15	93.3333	16.3	238	40	7	3	1	2	1	7	7	5	3	1	5	1
C34P11	EMS2	25	16	17	94.1176	18.7	400	45	7	3	1	2	1	6	1	5	1	1	2	1
C34P12	EMS2	33	15	18	83.3333	18.6	495	38	7	3	1	2	1	6	5	3	1	1	5	1
C34P13	EMS2	19	11	13	84.6154	16.8	209	38	7	3	1	2	1	7	3	5	1	1	5	1
C34P14	EMS2	26	13	16	81.25	18.2	338	38	7	3	1	2	1	6	5	3	1	1	5	1
C34P16	EMS2	21	14	16	87.5	16.9	294	39	5	3	1	2	1	1	3	3	1	1	2	1
C34P2	EMS2	21	15	17	88.2353	16.3	315	46	5	3	1	2	1	5	3	3	3	1	5	1
C34P3	EMS2	17	16	17	94.1176	17.5	272	48	7	3	1	2	1	6	3	3	1	1	5	1
C34P4	EMS2	33	15	19	78.9474	15.8	495	41	7	3	1	2	1	4	5	3	1	1	5	1
C34P5	EMS2	32	15	16	93.75	17.4	480	42	7	3	1	2	1	6	5	3	3	1	2	1
C34P6	EMS2	21	15	15	100	14.8	315	43	7	3	1	2	1	7	5	5	1	1	5	1
C34P7	EMS2	19	16	17	94.1176	17.5	304	43	7	3	1	2	1	6	3	7	3	1	2	1
C34P8	EMS2	27	16	16	100	17.3	432	40	7	3	1	2	1	7	5	5	1	1	5	1
C34P9	EMS2	31	16	17	94.1176	18.4	496	38	7	3	1	2	1	6	1	5	1	1	2	1
C35P1	EMS2	31	18	18	100	19.3	558	43	7	3	1	2	1	5	3	5	3	1	2	1
C35P10	EMS2	23	11	14	78.5714	16.3	253	48	7	3	1	2	1	5	3	3	3	1	5	1
C35P11	EMS2	16	16	17	94.1176	17.1	256	44	7	3	1	2	1	5	3	5	1	1	5	1
C35P12	EMS2	21	15	17	88.2353	17.4	315	41	7	3	1	2	1	5	3	5	1	1	2	1
C35P13	EMS2	17	12	12	100	16.1	204	40	7	3	1	2	1	5	3	7	1	1	5	1
C35P16	EMS2	15	14	16	87.5	19.5	210	39	7	3	1	2	1	5	3	3	1	1	5	1
C35P2	EMS2	19	15	19	78.9474	14.7	285	45	7	3	1	2	1	5	3	5	1	1	2	1
C35P4	EMS2	22	16	16	100	17.5	352	45	7	3	1	2	1	5	3	5	3	1	5	1
C35P5	EMS2	38	18	19	94.7368	17.4	684	43	7	3	1	2	1	5	3	5	1	1	5	1
C35P7	EMS2	19	16	19	84.2105	13.7	304	39	7	3	1	2	1	5	3	5	1	1	5	1
C35P8	EMS2	28	19	19	100	14.7	532	38	7	3	1	2	1	5	3	3	3	1	2	1
C36P10	EMS2	13	12	13	92.3077	12.3	156	38	7	3	1	2	1	5	3	7	3	1	5	1
C36P11	EMS2	30	13	15	86.6667	18.4	390	39	7	3	1	2	1	5	3	5	1	1	5	1
C36P12	EMS2	56	15	17	88.2353	18.3	840	38	7	3	1	2	1	5	3	5	3	1	5	1
C36P13	EMS2	33	16	17	94.1176	18	528	38	7	3	1	2	1	5	3	7	1	1	5	1
C36P14	EMS2	17	17	20	85	18.7	289	38	7	3	1	2	1	5	3	5	1	1	5	1
C36P15	EMS2	11	17	18	94.4444	18.1	187	43	7	3	1	2	1	5	3	5	1	1	2	1
C36P2	EMS2	2	18	19	94.7368	15.3	36	46	7	3	1	2	1	5	3	3	1	1	5	1
C36P3	EMS2	13	15	15	100	17	195	40	7	3	1	2	1	5	3	5	1	1	5	1
C36P4	EMS2	16	17	20	85	18.5	272	40	7	3	1	2	1	5	3	5	1	1	5	1
C36P5	EMS2	29	17	18	94.4444	18.8	493	41	7	3	1	2	1	5	3	7	1	1	5	1
C36P6	EMS2	24	15	16	93.75	17.1	360	42	7	3	1	2	1	5	3	5	1	1	5	1
C36P7	EMS2	6	15	16	93.75	16.9	90	42	7	4	1	2	1	5	3	7	1	1	5	1
C36P8	EMS2	41	17	18	94.4444	18.2	697	38	7	3	1	2	1	5	3	7	1	1	2	1
C36P9	EMS2	26	14	16	87.5	15.7	364	38	7	3	1	2	1	5	3	7	1	1	5	1
C37P1	EMS2	33	17	19	89.4737	9.1	561	41	7	3	1	2	1	4	3	5	3	1	1	1
C37P10	EMS2	37	16	18	88.8889	18.1	592	45	7	3	1	2	1	5	5	7	1	1	2	1
C37P11	EMS2	6	12	13	92.3077	14.9	72	40	7	3	1	2	1	5	7	7	1	1	2	1
C37P12	EMS2	68	17	18	94.4444	18.4	1156	39	7	3	1	2	1	2	5	0	3	1	5	1
C37P13	EMS2	23	13	17	76.4706	17.5	299	38	7	3	1	2	1	5	3	3	3	1	2	1
C37P2	EMS2	30	18	19	94.7368	20.2	540	40	7	3	1	2	1	4	3	5	1	1	5	1
C37P3	EMS2	13	12	16	75	17.5	156	42	7	3	1	2	1	5	3	5	1	1	5	1
C37P4	EMS2	54	18	18	100	18.7	972	46	7	3	1	2	1	4	3	5	1	1	5	1
C37P5	EMS2	26	17	18	94.4444	18.1	442	38	7	3	1	2	1	4	3	5	1	1	5	1
C37P6	EMS2	12	13	16	81.25	16.5	156	38	7	3	1	2	1	5	7	5	1	1	5	1
C37P7	EMS2	36	18	19	94.7368	18.1	648	41	7	3	1	2	1	4	7	3	1	1	5	1
C37P8	EMS2	63	18	19	94.7368	19.8	1134	39	7	3	1	2	1	5	3	5	1	1	5	1
C37P9	EMS2	64	18	18	100	18.2	1152	47	7	3	1	2	1	2	3	3	3	1	2	1
C38P1	EMS2	24	14	15	93.3333	15.7	336	46	5	4	1	2	1	2	3	3	1	1	5	1
C38P10	EMS2	23	17	18	94.4444	17.8	391	40	7	3	1	2	1	1	1	3	3	1	5	1
C38P11	EMS2	29	16	17	94.1176	16.6	464	39	7	3	1	2	1	2	1	0	3	1	2	1
C38P2	EMS2	20	14	16	87.5	16.3	280	38	7	3	1	2	1	1	3	3	3	1	2	1
C38P3	EMS2	22	17	17	100	18.1	374	38	7	3	1	2	1	4	7	3	3	1	5	1
C38P4	EMS2	38	18	19	94.7368	18.8	684	41	7	3	1	2	1	2	3	3	3	1	5	1
C38P5	EMS2	21	18	18	100	17.3	378	39	7	3	1	2	1	5	3	3	1	1	2	1
C38P6	EMS2	37	17	19	89.4737	19.2	629	40	7	3	1	2	1	2	3	5	1	1	2	1
C38P7	EMS2	25	18	18	100	19.4	450	39	7	3	1	2	1	2	3	0	1	1	2	1
C38P8	EMS2	21	14	15	93.3333	16	294	43	5	3	1	2	1	4	3	0	3	1	5	1
C38P9	EMS2	13	14	14	100	15.8	182	40	7	3	1	2	1	1	3	3	3	1	5	1
C39P1	EMS2	60	16	17	94.1176	17.2	960	40	7	3	1	2	1	5	3	5	3	1	5	1
C39P10	EMS2	14	15	17	88.2353	18.2	210	42	7	3	1	2	1	5	3	5	3	1	5	1
C39P11	EMS2	16	15	16	93.75	17.3	240	42	7	3	1	2	1	1	7	3	3	1	5	1
C39P12	EMS2	11	15	17	88.2353	17.7	165	46	7	3	1	2	1	5	3	3	3	1	5	1
C39P13	EMS2	15	16	18	88.8889	16.9	240	47	5	3	1	2	1	5	3	5	3	1	2	1
C39P2	EMS2	9	17	19	89.4737	17.7	153	47	5	4	1	2	1	2	3	5	1	1	2	1
C39P4	EMS2	19	11	13	84.6154	14.7	209	46	7	3	1	2	1	5	7	5	3	1	2	1
C39P5	EMS2	27	17	17	100	18	459	39	7	3	1	2	1	4	3	5	1	1	5	1
C39P6	EMS2	36	19	19	100	19	684	39	7	3	1	2	1	5	7	5	3	1	2	1
C39P7	EMS2	14	16	17	94.1176	17.7	224	45	7	3	1	2	1	5	5	5	3	1	5	1
C39P8	EMS2	35	17	18	94.4444	17.5	595	39	7	3	1	2	1	4	1	5	3	1	5	1
C3P11	EMS2	42	18	18	100	18.4	756	39	7	3	1	2	1	5	3	3	3	1	5	1
C3P14	EMS2	7	15	18	83.3333	17.6	105	40	7	3	1	2	1	5	3	5	3	1	5	1
C3P4	EMS2	12	14	17	82.3529	17.5	168	41	7	3	1	2	1	5	3	3	3	1	2	1
C3P5	EMS2	10	11	15	73.3333	17	110	40	7	3	1	2	1	5	3	5	3	1	2	1
C40P1	EMS2	13	13	17	76.4706	16.9	169	40	5	3	1	2	1	5	5	5	1	1	5	1
C40P10	EMS2	34	15	17	88.2353	17.9	510	40	7	3	1	2	1	5	1	5	1	1	5	1
C40P11	EMS2	35	13	17	76.4706	17.5	455	44	7	3	1	2	1	5	1	5	3	1	5	1
C40P12	EMS2	21	13	17	76.4706	17.7	273	50	5	3	1	2	1	5	1	3	3	1	5	1
C40P2	EMS2	4	17	19	89.4737	19.2	68	44	7	3	1	2	1	5	3	5	1	1	5	1
C40P3	EMS2	15	13	16	81.25	18.7	195	40	7	3	1	2	1	1	3	3	3	1	5	1
C40P4	EMS2	26	15	17	88.2353	17.8	390	40	7	3	1	2	1	5	1	5	1	1	5	1
C40P5	EMS2	20	14	16	87.5	17.3	280	40	7	3	1	2	1	5	1	5	1	1	5	1
C40P6	EMS2	37	15	16	93.75	17.7	555	49	7	3	1	2	1	5	5	3	3	1	5	1
C40P7	EMS2	11	10	14	71.4286	16.3	110	40	7	3	1	2	1	5	1	5	3	1	5	1
C40P8	EMS2	37	14	17	82.3529	18.3	518	39	5	3	1	2	1	5	1	5	1	1	2	1
C40P9	EMS2	17	15	18	83.3333	18.2	255	39	7	3	1	2	1	1	3	3	3	1	2	1
C41P1	EMS2	29	17	18	94.4444	18.6	493	38	7	3	1	2	1	5	3	5	3	1	5	1
C41P11	EMS2	42	13	17	76.4706	17.5	546	39	7	3	1	2	1	5	3	5	1	1	2	1
C41P12	EMS2	22	17	17	100	18.6	374	42	7	3	1	2	1	2	5	0	1	1	2	1
C41P2	EMS2	26	16	17	94.1176	16.9	416	39	7	3	1	2	1	2	5	3	1	1	5	1
C41P3	EMS2	35	16	18	88.8889	18.1	560	43	5	3	1	2	1	5	3	5	1	1	2	1
C41P4	EMS2	19	17	19	89.4737	18.4	323	39	7	3	1	2	1	2	5	3	1	1	2	1
C41P5	EMS2	33	14	16	87.5	17.7	462	42	7	3	1	2	1	5	7	5	1	1	2	1
C41P6	EMS2	49	17	18	94.4444	18	833	40	5	3	1	2	1	1	7	3	3	1	2	1
C41P7	EMS2	20	18	18	100	17.1	360	39	7	3	1	2	1	5	3	7	1	1	2	1
C41P8	EMS2	71	15	18	83.3333	18.7	1065	41	5	3	1	2	1	5	3	7	1	1	2	1
C41P9	EMS2	20	15	17	88.2353	16.1	300	42	7	3	1	2	1	5	3	7	3	1	2	1
C42P1	EMS2	31	10	11	90.9091	14.3	310	39	7	3	1	2	1	5	5	5	1	1	2	1
C42P2	EMS2	21	16	17	94.1176	17.7	336	40	7	3	1	2	1	5	3	5	1	1	2	1
C42P3	EMS2	21	17	18	94.4444	18.6	357	39	7	3	1	2	1	5	3	5	1	1	2	1
C42P4	EMS2	24	16	17	94.1176	17.9	384	44	7	3	1	2	1	2	5	0	3	1	2	1
C42P5	EMS2	8	14	15	93.3333	16.5	112	40	7	3	1	2	1	5	3	5	1	1	2	1
C42P6	EMS2	25	15	15	100	17.2	375	40	7	3	1	2	1	5	5	5	1	1	5	1
C42P7	EMS2	36	18	18	100	18.3	648	44	7	3	1	2	1	5	3	5	1	1	5	1
C42P8	EMS2	12	15	17	88.2353	18.1	180	39	7	3	1	2	1	1	3	3	3	1	5	1
C42P9	EMS2	28	17	18	94.4444	18.7	476	49	5	3	1	2	1	2	3	0	1	1	5	1
C43P1	EMS2	8	16	17	94.1176	17.7	128	48	5	4	1	2	1	1	3	3	1	1	5	1
C43P10	EMS2	27	13	13	100	13.6	351	41	7	3	1	2	1	2	3	0	1	1	5	1
C43P11	EMS2	20	12	13	92.3077	16.2	240	40	7	3	1	2	1	2	3	3	1	1	5	1
C43P2	EMS2	28	18	19	94.7368	19.8	504	40	7	3	1	2	1	5	5	3	1	1	5	2
C43P3	EMS2	12	14	15	93.3333	16.7	168	43	5	3	1	2	1	1	1	5	1	1	5	1
C43P4	EMS2	23	16	17	94.1176	17.9	368	42	5	3	1	2	1	5	1	3	1	1	5	1
C43P5	EMS2	15	11	13	84.6154	15.8	165	40	5	3	1	2	1	2	3	5	3	1	5	1
C43P6	EMS2	14	11	14	78.5714	15.8	154	44	7	3	1	2	1	1	7	0	1	1	2	1
C43P7	EMS2	16	16	18	88.8889	18.1	256	44	7	3	1	2	1	1	7	0	1	1	5	1
C43P8	EMS2	20	15	17	88.2353	18.9	300	41	7	3	1	2	1	4	5	5	1	1	5	1
C43P9	EMS2	18	17	17	100	18.6	306	44	7	3	1	2	1	2	3	7	1	1	2	1
C44P1	EMS2	15	17	17	100	17.9	255	44	5	3	1	2	1	5	3	3	3	1	2	1
C44P10	EMS2	14	13	16	81.25	16.6	182	43	5	3	1	2	1	1	3	0	3	1	2	2
C44P11	EMS2	14	8	12	66.6667	14.5	112	44	7	3	1	2	1	5	1	3	1	1	2	1
C44P12	EMS2	9	17	17	100	18.6	153	49	7	3	1	2	1	1	3	5	1	1	2	1
C44P13	EMS2	9	16	16	100	18.2	144	40	7	3	1	2	1	1	3	0	1	1	5	1
C44P2	EMS2	26	15	15	100	17.5	390	42	7	3	1	2	1	5	3	5	3	1	5	1
C44P3	EMS2	21	14	17	82.3529	18.9	294	40	7	3	1	2	1	5	3	5	1	1	5	1
C44P4	EMS2	17	14	17	82.3529	18.4	238	44	7	3	1	2	1	5	3	7	1	1	5	2
C44P5	EMS2	31	19	19	100	20.1	589	40	7	3	1	2	1	5	1	7	1	1	2	1
C44P6	EMS2	15	16	18	88.8889	18.5	240	43	7	3	1	2	1	5	1	5	1	1	2	1
C44P7	EMS2	23	16	16	100	17.1	368	44	5	3	1	2	1	2	3	0	3	1	2	1
C44P8	EMS2	11	13	15	86.6667	17.5	143	50	5	4	1	2	1	2	3	0	1	1	2	1
C44P9	EMS2	16	16	17	94.1176	18.2	256	38	7	3	1	2	1	5	3	7	3	1	5	1
C45P1	EMS2	21	18	18	100	18.2	378	39	7	3	1	2	1	1	3	0	1	1	5	1
C45P10	EMS2	22	13	16	81.25	16.7	286	42	7	3	1	2	1	1	3	0	3	1	5	1
C45P11	EMS2	38	16	17	94.1176	18.3	608	39	7	3	1	2	1	1	1	0	3	1	5	1
C45P12	EMS2	24	15	17	88.2353	17.5	360	46	7	3	1	2	1	1	3	3	3	1	5	2
C45P13	EMS2	11	16	17	94.1176	18	176	43	7	3	1	2	1	1	1	0	1	1	5	1
C45P14	EMS2	19	16	17	94.1176	17.7	304	39	7	3	1	2	1	1	3	3	1	1	5	1
C45P2	EMS2	25	15	15	100	16.9	375	40	7	3	1	2	1	1	3	0	1	1	2	1
C45P4	EMS2	29	17	18	94.4444	18.5	493	39	7	3	1	2	1	1	5	3	3	1	2	1
C45P5	EMS2	26	15	17	88.2353	18.7	390	40	7	3	1	2	1	5	3	5	3	1	2	1
C45P6	EMS2	18	15	16	93.75	18	270	43	7	3	1	2	1	1	3	5	3	1	2	1
C45P7	EMS2	17	15	17	88.2353	17.8	255	41	7	3	1	2	1	5	3	0	1	1	5	1
C45P8	EMS2	16	18	19	94.7368	18.8	288	47	7	3	1	2	1	5	1	5	3	1	2	1
C45P9	EMS2	23	15	16	93.75	18.4	345	41	5	3	1	2	1	1	5	7	3	1	2	1
C46P1	EMS2	12	16	17	94.1176	17.4	192	44	7	3	1	2	1	1	3	0	3	1	2	1
C46P11	EMS2	23	17	17	100	17.9	391	38	7	3	1	2	1	1	5	0	1	1	2	1
C46P12	EMS2	38	18	18	100	19.6	684	44	7	3	1	2	1	1	3	0	3	1	2	1
C46P3	EMS2	30	18	18	100	19.4	540	49	5	4	1	2	1	1	1	0	1	1	2	1
C46P4	EMS2	19	16	16	100	17.7	304	50	7	3	1	2	1	2	1	0	1	1	2	1
C46P5	EMS2	10	16	16	100	17.1	160	46	5	4	1	2	1	4	3	5	1	1	2	1
C46P6	EMS2	4	17	17	100	17.6	68	39	7	3	1	2	1	1	3	0	3	1	5	2
C46P7	EMS2	12	14	15	93.3333	16.3	168	38	5	4	1	2	1	1	3	3	3	1	5	1
C46P8	EMS2	27	14	17	82.3529	18.3	378	39	7	3	1	2	1	3	3	5	1	1	2	1
C46P9	EMS2	19	17	18	94.4444	18.1	323	43	7	3	1	2	1	3	3	5	3	1	2	1
C47P1	EMS2	15	16	18	88.8889	18.1	240	43	7	3	1	2	1	1	3	0	1	1	2	1
C47P10	EMS2	20	14	14	100	17.6	280	41	7	3	1	2	1	1	3	0	1	1	5	2
C47P11	EMS2	14	13	16	81.25	17.8	182	44	7	4	1	2	1	2	3	0	1	1	2	1
C47P12	EMS2	7	15	16	93.75	17	105	41	7	3	1	2	1	1	7	0	1	1	5	1
C47P13	EMS2	15	12	17	70.5882	17.5	180	50	3	4	1	2	1	2	3	0	3	1	2	2
C47P14	EMS2	4	16	17	94.1176	18.2	64	43	7	3	1	2	1	1	3	0	1	1	5	1
C47P15	EMS2	14	16	17	94.1176	18.6	224	38	7	3	1	2	1	1	3	0	3	1	2	1
C47P2	EMS2	17	17	18	94.4444	20.4	289	47	7	3	1	2	1	1	3	3	1	1	2	1
C47P3	EMS2	9	16	16	100	18.2	144	44	7	3	1	2	1	2	3	3	1	1	5	1
C47P4	EMS2	16	11	12	91.6667	15.8	176	43	7	3	1	2	1	1	5	0	1	1	5	1
C47P5	EMS2	14	13	14	92.8571	16.9	182	40	7	3	1	2	1	1	1	0	1	1	2	1
C47P6	EMS2	18	13	13	100	17.3	234	38	7	3	1	2	1	1	5	0	3	1	2	1
C47P7	EMS2	12	13	15	86.6667	15.5	156	39	7	3	1	2	1	1	3	0	1	1	2	1
C47P8	EMS2	12	11	12	91.6667	16.4	132	44	7	3	1	2	1	1	3	0	1	1	2	1
C47P9	EMS2	12	15	16	93.75	17.4	180	39	7	3	1	2	1	2	3	3	1	1	5	1
C48P1	EMS2	14	12	16	75	16.5	168	39	7	3	1	2	1	1	7	0	1	1	5	1
C48P10	EMS2	17	15	15	100	17.4	255	39	7	3	1	2	1	2	3	0	3	1	2	2
C48P11	EMS2	30	18	18	100	18.6	540	40	7	3	1	2	1	2	3	0	1	1	2	1
C48P12	EMS2	17	14	14	100	17.2	238	40	7	3	1	2	1	2	3	5	1	1	2	1
C48P13	EMS2	23	17	18	94.4444	19.1	391	43	7	3	1	2	1	3	3	0	1	1	2	1
C48P14	EMS2	14	15	16	93.75	18.5	210	42	7	3	1	2	1	1	3	3	1	1	2	1
C48P2	EMS2	3	8	13	61.5385	12.8	24	44	7	3	1	2	1	1	5	0	1	1	2	1
C48P3	EMS2	20	15	16	93.75	18.4	300	39	7	3	1	2	1	2	5	0	1	1	1	1
C48P4	EMS2	7	18	18	100	18.6	126	41	7	3	1	2	1	1	5	0	1	1	2	1
C48P5	EMS2	18	17	17	100	19.8	306	39	7	3	1	2	1	3	5	0	1	1	5	1
C48P6	EMS2	31	13	16	81.25	17	403	39	7	3	1	2	1	1	5	3	1	1	2	2
C48P7	EMS2	18	13	16	81.25	17.6	234	42	7	3	1	2	1	3	5	3	1	1	2	1
C48P8	EMS2	25	13	15	86.6667	17.3	325	44	7	3	1	2	1	1	7	0	1	1	2	1
C48P9	EMS2	14	18	19	94.7368	18.2	252	44	7	3	1	2	1	1	5	0	1	1	5	1
C49P1	EMS2	18	15	15	100	16.1	270	39	7	3	1	2	1	1	5	0	1	1	2	1
C49P10	EMS2	26	18	18	100	17.8	468	44	7	3	1	2	1	1	5	0	1	1	5	2
C49P11	EMS2	17	16	18	88.8889	16.6	272	39	5	3	1	2	1	1	7	0	1	1	2	1
C49P12	EMS2	19	13	13	100	15.7	247	51	5	3	1	2	1	1	1	0	1	1	2	1
C49P13	EMS2	3	13	14	92.8571	14	39	47	5	3	1	2	1	3	3	0	1	1	2	1
C49P14	EMS2	8	16	16	100	16.6	128	49	7	3	1	2	1	1	3	0	1	1	2	2
C49P2	EMS2	16	15	16	93.75	17.4	240	41	5	3	1	2	1	1	1	0	1	1	2	1
C49P3	EMS2	8	14	14	100	14.3	112	47	7	3	1	2	1	3	3	0	1	1	2	2
C49P4	EMS2	8	16	16	100	16.8	128	44	5	3	1	2	1	1	1	0	1	1	2	1
C49P5	EMS2	16	18	19	94.7368	18.7	288	49	5	3	1	2	1	3	1	0	1	1	5	1
C49P6	EMS2	9	16	16	100	16.2	144	39	7	3	1	2	1	3	1	0	1	1	2	1
C49P7	EMS2	17	15	18	83.3333	15.6	255	44	5	4	1	2	1	3	3	0	1	1	5	1
C49P8	EMS2	7	15	15	100	15.2	105	41	7	3	1	2	1	3	3	5	1	1	2	1
C49P9	EMS2	20	18	19	94.7368	18.7	360	38	7	3	1	2	1	3	5	0	1	1	2	1
C4P10	EMS2	31	14	16	87.5	16	434	42	7	3	1	2	1	1	3	0	3	1	2	1
C50P1	EMS2	11	13	15	86.6667	16.8	143	46	5	3	1	2	1	2	3	0	1	1	5	1
C50P10	EMS2	3	12	16	75	16.9	36	48	5	3	1	2	1	1	1	0	3	1	2	2
C50P11	EMS2	4	15	16	93.75	17.2	60	48	5	3	1	2	1	1	3	0	1	1	2	1
C50P12	EMS2	3	11	13	84.6154	14.2	33	44	7	3	1	2	1	2	3	0	1	1	2	1
C50P13	EMS2	6	14	16	87.5	15.9	84	44	7	3	1	2	1	1	5	0	1	1	2	1
C50P14	EMS2	19	14	15	93.3333	15.6	266	44	7	3	1	2	1	1	5	0	3	1	2	2
C50P15	EMS2	6	16	17	94.1176	17.1	96	48	5	3	1	2	1	1	3	0	3	1	5	1
C50P2	EMS2	2	8	11	72.7273	10.9	16	45	7	3	1	2	1	1	5	0	1	1	2	2
C50P3	EMS2	6	15	17	88.2353	17.7	90	44	5	3	1	2	1	1	5	0	1	1	2	1
C50P4	EMS2	8	13	15	86.6667	16.4	104	44	7	3	1	2	1	1	5	0	3	1	5	2
C50P5	EMS2	10	16	18	88.8889	18.4	160	44	7	3	1	2	1	1	5	0	1	1	5	2
C50P6	EMS2	12	13	15	86.6667	17.2	156	46	5	3	1	2	1	2	5	0	3	1	2	2
C50P7	EMS2	2	11	13	84.6154	14.3	22	46	7	3	1	2	1	1	5	0	1	1	2	2
C50P8	EMS2	22	11	12	91.6667	13.7	242	48	5	3	1	2	1	1	3	3	1	1	5	2
C50P9	EMS2	3	12	14	85.7143	14.9	36	52	5	3	1	2	1	2	1	0	3	1	5	1
C51P1	EMS2	15	16	16	100	16.9	240	53	5	3	1	2	1	2	1	0	1	1	2	2
C51P10	EMS2	1	12	14	85.7143	17.1	12	44	5	3	1	2	1	1	5	0	1	1	5	1
C51P12	EMS2	10	15	16	93.75	16.9	150	55	3	3	1	2	1	3	5	0	1	1	2	2
C51P13	EMS2	5	15	17	88.2353	17	75	46	5	4	1	2	1	2	1	0	1	1	2	1
C51P14	EMS2	1	12	14	85.7143	14.9	12	52	5	3	1	2	1	1	3	0	1	1	2	2
C51P15	EMS2	5	15	17	88.2353	17.8	75	46	5	3	1	2	1	1	3	0	1	1	5	1
C51P16	EMS2	9	13	15	86.6667	15.9	117	48	7	3	1	2	1	1	5	0	3	1	2	1
C51P2	EMS2	20	15	17	88.2353	17.4	300	46	5	3	1	2	1	3	3	0	1	1	5	1
C51P3	EMS2	6	14	16	87.5	16.8	84	46	7	3	1	2	1	1	5	5	1	1	5	1
C51P4	EMS2	10	10	14	71.4286	16.4	100	43	7	3	1	2	1	3	3	3	1	1	2	1
C51P5	EMS2	7	14	16	87.5	16.3	98	46	5	3	1	2	1	1	3	0	1	1	5	1
C51P6	EMS2	7	14	16	87.5	16.7	98	44	5	3	1	2	1	1	3	0	1	1	2	1
C51P7	EMS2	7	15	16	93.75	16.4	105	46	5	3	1	2	1	1	3	0	3	1	5	2
C51P8	EMS2	7	17	18	94.4444	17.8	119	43	5	3	1	2	1	1	5	0	3	1	2	2
C51P9	EMS2	7	15	16	93.75	16.4	105	42	7	3	1	2	1	1	5	0	3	1	2	1
C52P10	EMS2	16	14	17	82.3529	17.3	224	48	3	3	1	2	1	1	1	0	1	1	2	1
C52P11	EMS2	8	15	17	88.2353	17	120	47	7	3	1	2	1	1	5	0	1	1	2	1
C52P4	EMS2	9	14	14	100	15.6	126	44	5	3	1	2	1	1	5	0	1	1	5	2
C52P5	EMS2	8	16	17	94.1176	17.7	128	44	5	3	1	2	1	1	5	0	1	1	5	2
C52P6	EMS2	9	15	16	93.75	16.5	135	46	5	3	1	2	1	1	3	0	1	1	5	2
C52P7	EMS2	5	15	16	93.75	17.3	75	40	7	3	1	2	1	1	5	5	3	1	5	1
C52P8	EMS2	7	15	16	93.75	16.5	105	41	7	3	1	2	1	1	5	0	1	1	5	1
C52P9	EMS2	10	13	13	100	16.4	130	40	5	3	1	2	1	1	5	0	1	1	2	1
C53P10	EMS2	2	15	16	93.75	17.4	30	44	5	3	1	2	1	1	3	0	1	1	2	2
C53P11	EMS2	21	13	16	81.25	16.1	273	44	7	3	1	2	1	1	3	0	1	1	2	2
C53P3	EMS2	15	14	16	87.5	17	210	44	5	3	1	2	1	1	3	0	1	1	5	2
C53P4	EMS2	9	13	14	92.8571	15.8	117	44	7	3	1	2	1	1	3	0	1	1	1	1
C53P5	EMS2	4	14	14	100	15.6	56	46	5	3	1	2	1	5	3	0	1	1	2	1
C53P6	EMS2	6	15	17	88.2353	16.5	90	46	7	4	1	2	1	1	3	0	1	1	2	2
C53P8	EMS2	8	16	18	88.8889	17.8	128	44	7	3	1	2	1	1	3	0	1	1	2	2
C53P9	EMS2	14	15	16	93.75	17.3	210	44	7	3	1	2	1	1	3	0	3	1	5	1
C54P1	EMS2	15	13	16	81.25	15.7	195	44	5	3	1	2	1	3	3	0	1	1	2	1
C54P4	EMS2	3	17	17	100	18.2	51	47	5	3	1	2	1	1	3	0	1	1	2	2
C54P5	EMS2	4	15	16	93.75	16.8	60	47	5	3	1	2	1	1	3	0	1	1	5	2
C54P6	EMS2	3	15	15	100	16.8	45	56	5	4	1	2	1	5	3	0	1	1	5	1
C54P7	EMS2	2	4	9	44.4444	9.8	8	44	7	3	1	2	1	1	3	0	1	1	2	1
C54P8	EMS2	6	16	17	94.1176	17.7	96	46	7	3	1	2	1	3	7	0	1	1	2	2
C55P1	EMS2	5	16	18	88.8889	17.8	80	46	5	3	1	2	1	1	3	0	1	1	5	1
C55P2	EMS2	4	13	13	100	14.2	52	46	5	3	1	2	1	1	3	0	1	1	5	1
C55P3	EMS2	6	14	14	100	13.3	84	41	5	3	1	2	1	1	3	0	1	1	5	2
C55P4	EMS2	9	13	14	92.8571	15.6	117	44	5	3	1	2	1	1	3	3	1	1	5	2
C55P5	EMS2	9	12	13	92.3077	16.3	108	46	5	3	1	2	1	1	3	0	1	1	2	1
C55P6	EMS2	8	13	13	100	15.2	104	46	5	3	1	2	1	5	7	3	1	1	2	1
C55P7	EMS2	2	14	14	100	16.7	28	46	5	3	1	2	1	1	3	0	1	1	2	1
C55P8	EMS2	2	14	14	100	15.7	28	47	5	3	1	2	1	5	3	0	1	1	2	1
C55P9	EMS2	8	13	14	92.8571	16.5	104	39	7	3	1	2	1	1	5	3	1	1	2	2
C56P1	EMS2	11	13	14	92.8571	15.6	143	44	5	3	1	2	1	1	3	0	1	1	2	1
C56P10	EMS2	5	15	17	88.2353	17.6	75	46	7	3	1	2	1	1	3	3	1	1	2	1
C56P11	EMS2	8	14	17	82.3529	17	112	45	7	3	1	2	1	1	3	3	1	1	2	1
C56P2	EMS2	7	14	15	93.3333	17.1	98	47	5	3	1	2	1	1	3	0	1	1	2	1
C56P3	EMS2	2	8	11	72.7273	14.1	16	46	5	3	1	2	1	1	3	0	1	1	5	1
C56P4	EMS2	3	12	14	85.7143	15.6	36	41	7	3	1	2	1	1	3	0	1	1	2	1
C56P5	EMS2	7	14	17	82.3529	17.3	98	44	3	3	1	2	1	1	3	0	1	1	5	2
C56P6	EMS2	4	14	16	87.5	16.5	56	46	5	3	1	2	1	1	3	0	1	1	2	1
C56P7	EMS2	5	14	15	93.3333	16.3	70	40	5	3	1	2	1	1	3	0	1	1	5	1
C56P8	EMS2	4	17	17	100	17.9	68	46	5	3	1	2	1	1	3	0	3	1	2	1
C56P9	EMS2	2	9	15	60	15.2	18	47	7	3	1	2	1	1	3	0	1	1	5	1
C57P1	EMS2	5	12	17	70.5882	17.3	60	42	5	3	1	2	1	3	7	3	1	1	2	1
C57P11	EMS2	21	13	14	92.8571	16.6	273	39	7	3	1	2	1	1	5	0	1	1	5	1
C57P2	EMS2	6	12	12	100	15.6	72	47	5	3	1	2	1	3	3	0	1	1	5	2
C57P3	EMS2	11	17	17	100	16.8	187	46	5	4	1	2	1	2	3	0	1	1	2	1
C57P4	EMS2	2	15	16	93.75	17	30	46	7	4	1	2	1	2	1	0	1	1	5	2
C57P6	EMS2	7	15	17	88.2353	17.6	105	46	5	3	1	2	1	1	1	0	1	1	5	1
C57P7	EMS2	4	13	13	100	14.5	52	55	7	3	1	2	1	2	5	0	1	1	5	1
C57P8	EMS2	6	15	16	93.75	16	90	50	7	3	1	2	1	1	5	0	1	1	2	2
C57P9	EMS2	4	15	16	93.75	17.1	60	43	5	3	1	2	1	1	3	0	1	1	2	2
C58P1	EMS2	3	13	14	92.8571	15.2	39	39	5	3	1	2	1	1	7	3	1	1	2	1
C58P11	EMS2	19	14	16	87.5	16.7	266	52	7	3	1	2	1	1	1	0	1	1	2	2
C58P12	EMS2	1	8	8	100	12.5	8	44	7	3	1	2	1	1	5	0	1	1	2	1
C58P13	EMS2	1	7	9	77.7778	10.3	7	46	5	3	1	2	1	1	3	0	1	1	2	1
C58P14	EMS2	3	14	16	87.5	17.1	42	46	7	3	1	2	1	1	3	3	3	1	5	1
C58P4	EMS2	8	16	16	100	17.2	128	47	5	4	1	2	1	5	3	0	1	1	2	1
C58P5	EMS2	3	17	17	100	17.7	51	39	7	3	1	2	1	1	3	0	1	1	2	2
C58P6	EMS2	8	16	16	100	17.1	128	44	7	4	1	2	1	1	5	0	3	1	5	1
C58P7	EMS2	2	14	16	87.5	17.2	28	50	5	3	1	2	1	1	1	0	3	1	2	1
C58P8	EMS2	1	15	15	100	16.5	15	46	7	3	1	2	1	2	1	0	1	1	5	1
C58P9	EMS2	4	12	14	85.7143	15.9	48	47	7	3	1	2	1	2	3	0	1	1	2	1
C59P1	EMS2	3	12	13	92.3077	15.5	36	51	3	3	1	2	1	5	1	3	3	1	5	1
C59P10	EMS2	2	12	15	80	14.5	24	46	5	3	1	2	1	5	1	3	1	1	2	2
C59P11	EMS2	7	13	13	100	16.2	91	48	7	3	1	2	1	1	3	0	1	1	2	1
C59P2	EMS2	6	17	17	100	17.1	102	51	5	3	1	2	1	4	3	3	1	1	5	2
C59P3	EMS2	7	15	17	88.2353	16.8	105	46	7	3	1	2	1	4	3	3	3	1	5	2
C59P4	EMS2	8	13	14	92.8571	16	104	56	5	3	1	2	1	5	1	0	1	1	5	1
C59P5	EMS2	1	9	11	81.8182	11.9	9	46	5	3	1	2	1	1	3	0	3	1	5	1
C59P6	EMS2	4	15	16	93.75	16.2	60	50	5	4	1	2	1	1	3	0	3	1	5	2
C59P7	EMS2	3	15	16	93.75	16.9	45	38	7	3	1	2	1	1	5	0	3	1	2	2
C59P8	EMS2	4	15	16	93.75	16.8	60	54	5	3	1	2	1	1	3	0	1	1	2	1
C59P9	EMS2	3	12	16	75	16.1	36	52	5	3	1	2	1	1	1	0	1	1	5	1
C60P1	EMS2	8	13	15	86.6667	16.7	104	44	5	3	1	2	1	5	5	5	1	1	5	2
C60P10	EMS2	15	17	17	100	18	255	46	5	3	1	2	1	3	5	0	1	1	2	1
C60P11	EMS2	2	16	16	100	17.5	32	46	5	3	1	2	1	5	3	0	3	1	5	1
C60P12	EMS2	2	14	16	87.5	16.2	28	48	7	4	1	2	1	1	3	0	1	1	2	1
C60P2	EMS2	3	16	16	100	17.3	48	44	7	3	1	2	1	5	3	5	1	1	5	1
C60P3	EMS2	19	16	16	100	17.3	304	46	5	3	1	2	1	5	3	0	1	1	2	1
C60P4	EMS2	4	16	17	94.1176	17.2	64	46	5	3	1	2	1	1	3	0	1	1	5	2
C60P6	EMS2	2	8	13	61.5385	14.8	16	62	5	3	1	2	1	1	5	0	1	1	5	2
C60P7	EMS2	1	8	8	100	13.6	8	51	5	3	1	2	1	1	5	0	1	1	5	2
C60P8	EMS2	9	15	15	100	16.9	135	43	5	4	1	2	1	5	1	0	1	1	5	1
C60P9	EMS2	4	9	9	100	13	36	55	5	4	1	2	1	5	1	0	1	1	2	1
C61P1	EMS2	2	11	13	84.6154	14.5	22	47	7	3	1	2	1	5	5	3	1	1	2	1
C61P10	EMS2	10	16	16	100	15.9	160	47	5	3	1	2	1	1	3	0	1	1	2	1
C61P11	EMS2	1	10	17	58.8235	16.9	10	47	7	3	1	2	1	1	3	0	1	1	2	2
C61P12	EMS2	2	15	17	88.2353	16.8	30	46	7	3	1	2	1	1	3	0	1	1	2	1
C61P13	EMS2	6	17	17	100	17.8	102	53	7	3	1	2	1	1	0	0	1	1	2	1
C61P14	EMS2	2	16	16	100	15.6	32	47	5	4	1	2	1	5	1	3	1	1	5	1
C61P2	EMS2	10	15	18	83.3333	17.7	150	44	7	3	1	2	1	5	1	3	1	1	5	1
C61P3	EMS2	12	15	17	88.2353	17.6	180	46	5	3	1	2	1	5	3	3	1	1	2	1
C61P4	EMS2	8	16	17	94.1176	16.9	128	50	5	3	1	2	1	5	1	3	1	1	5	1
C61P5	EMS2	3	15	16	93.75	17.3	45	53	5	3	1	2	1	5	1	3	1	1	2	1
C61P6	EMS2	1	16	17	94.1176	16.7	16	56	5	3	1	2	1	5	1	3	1	1	2	1
C61P7	EMS2	2	3	11	27.2727	13.3	6	52	7	3	1	2	1	5	1	3	3	1	5	1
C61P8	EMS2	3	14	16	87.5	16.9	42	47	5	3	1	2	1	1	3	3	1	1	5	1
C61P9	EMS2	3	15	17	88.2353	17.1	45	50	7	3	1	2	1	1	1	0	3	1	2	1
C62P1	EMS2	1	17	17	100	18	17	46	5	3	1	2	1	1	1	0	1	1	5	1
C62P10	EMS2	7	16	16	100	16.7	112	51	7	4	1	2	1	5	0	0	1	1	2	1
C62P11	EMS2	2	17	17	100	17.5	34	46	7	3	1	2	1	3	3	3	3	1	5	1
C62P12	EMS2	2	13	14	92.8571	16.5	26	46	7	3	1	2	1	5	0	3	1	1	2	1
C62P13	EMS2	2	15	16	93.75	17.6	30	46	7	3	1	2	1	2	0	3	1	1	5	2
C62P14	EMS2	3	15	16	93.75	17.1	45	43	7	3	1	2	1	1	3	3	1	1	5	1
C62P2	EMS2	5	16	17	94.1176	17.8	80	46	5	3	1	2	1	1	1	0	1	1	2	1
C62P3	EMS2	11	16	17	94.1176	16.4	176	51	5	3	1	2	1	1	1	3	1	1	5	1
C62P4	EMS2	8	15	16	93.75	17	120	52	7	4	1	2	1	1	1	0	1	1	5	1
C62P5	EMS2	7	18	18	100	17.6	126	47	7	3	1	2	1	1	3	3	3	1	2	1
C62P6	EMS2	8	17	17	100	17.6	136	48	7	3	1	2	1	1	0	3	1	1	2	1
C62P7	EMS2	8	16	17	94.1176	17.9	128	47	7	3	1	2	1	1	3	3	1	1	2	2
C62P8	EMS2	11	17	17	100	17	187	52	7	3	1	2	1	3	3	0	1	1	2	1
C62P9	EMS2	4	11	12	91.6667	14.1	44	47	5	4	1	2	1	3	3	0	1	1	2	1
C63P1	EMS2	6	16	16	100	17	96	51	5	3	1	2	1	5	5	3	3	1	5	1
C63P11	EMS2	11	14	16	87.5	16.8	154	50	7	3	1	2	1	1	0	0	1	1	2	1
C63P12	EMS2	5	14	15	93.3333	15.1	70	51	7	3	1	2	1	5	0	0	1	1	2	1
C63P2	EMS2	2	15	16	93.75	16.1	30	44	5	3	1	2	1	5	3	0	1	1	2	2
C63P3	EMS2	9	13	16	81.25	15.4	117	47	5	3	1	2	1	3	3	0	1	1	2	1
C63P4	EMS2	8	15	16	93.75	16.3	120	48	7	4	1	2	1	5	3	3	3	1	5	1
C63P5	EMS2	7	15	15	100	14.9	105	47	5	3	1	2	1	5	3	0	1	1	5	1
C63P7	EMS2	8	13	16	81.25	16.6	104	49	5	3	1	2	1	5	1	0	1	1	5	1
C63P8	EMS2	7	18	18	100	18.4	126	49	7	3	1	2	1	1	0	0	3	1	5	1
C63P9	EMS2	6	13	17	76.4706	16.9	78	48	5	3	1	2	1	5	3	0	1	1	2	2
C64P1	EMS2	6	18	18	100	18.5	108	46	5	3	1	2	1	2	3	0	3	1	2	1
C64P10	EMS2	8	12	16	75	17.6	96	46	7	3	1	2	1	1	3	0	1	1	2	1
C64P2	EMS2	4	15	15	100	15.9	60	47	5	3	1	2	1	1	5	0	1	1	2	1
C64P3	EMS2	5	7	11	63.6364	16.1	35	48	5	3	1	2	1	1	3	0	1	1	2	1
C64P4	EMS2	5	13	14	92.8571	16.1	65	46	7	3	1	2	1	5	3	3	1	1	2	1
C64P5	EMS2	14	16	16	100	17.2	224	48	5	3	1	2	1	5	1	0	3	1	2	2
C64P6	EMS2	3	16	17	94.1176	18	48	54	5	4	1	2	1	1	0	0	1	1	2	1
C64P7	EMS2	2	13	14	92.8571	15.4	26	50	7	3	1	2	1	7	5	3	1	1	5	2
C64P8	EMS2	4	17	17	100	18.3	68	47	7	3	1	2	1	5	3	3	1	1	2	1
C64P9	EMS2	8	15	15	100	16.1	120	55	5	4	1	2	1	1	0	0	1	1	2	1
C6P11	EMS2	1	14	14	100	14.8	14	49	7	3	1	2	1	1	3	0	3	1	2	1
C8P7	EMS2	9	16	19	84.2105	15.6	144	46	7	3	1	2	1	5	3	5	3	1	2	1
C9P1	EMS2	14	11	15	73.3333	15.3	154	39	7	3	1	2	1	5	3	3	1	1	2	1
C9P2	EMS2	23	16	17	94.1176	18.7	368	39	7	3	1	2	1	4	3	3	3	1	2	1
C9P3	EMS2	21	17	19	89.4737	19.8	357	43	7	3	1	2	1	7	3	5	3	1	2	1
C9P7	EMS2	14	13	16	81.25	17.7	182	46	5	3	1	2	1	7	3	3	3	1	2	1
C9P8	EMS2	9	15	17	88.2353	17.6	135	44	7	3	1	2	1	5	3	3	3	1	2	1
C9P9	EMS2	8	13	16	81.25	17.2	104	48	7	3	1	2	1	1	3	0	3	1	2	1
D18P8	EMS2	31	13	14	92.8571	15.8	403	44	7	3	1	2	1	1	1	0	1	1	5	1
D19P1	EMS2	7	15	17	88.2353	17	105	45	7	3	1	2	1	5	1	0	1	1	5	1
D19P2	EMS2	33	13	15	86.6667	17.6	429	42	7	3	1	2	1	1	1	0	1	1	5	1
D19P3	EMS2	17	13	13	100	17.1	221	47	7	3	1	2	1	1	1	0	3	1	5	1
D19P4	EMS2	17	14	16	87.5	17.4	238	42	7	3	1	2	1	1	1	0	1	1	1	1
D1P15	EMS2	16	12	13	92.3077	14.9	192	51	7	3	1	2	1	6	7	5	1	1	2	1
D1P1	EMS2	15	14	15	93.3333	16.3	210	43	7	3	1	2	1	5	3	3	1	1	2	1
D1P2	EMS2	19	18	18	100	18.7	342	41	7	3	1	2	1	3	1	3	1	1	2	1
D1P3	EMS2	27	15	15	100	17.3	405	42	7	3	1	2	1	5	3	3	3	1	2	1
D1P4	EMS2	13	14	15	93.3333	17.7	182	42	7	3	1	2	1	5	3	3	1	1	2	1
D1P6	EMS2	2	8	13	61.5385	15.8	16	40	5	3	1	2	1	7	3	5	1	1	2	1
D20P1	EMS2	25	13	16	81.25	16.7	325	43	7	3	1	2	1	1	1	0	1	1	2	1
D20P10	EMS2	28	12	14	85.7143	17.1	336	45	7	3	1	2	1	5	1	3	1	1	2	1
D20P11	EMS2	35	18	18	100	19.8	630	47	7	3	1	2	1	5	1	3	1	1	5	1
D20P12	EMS2	21	17	18	94.4444	17.8	357	42	7	3	1	2	1	5	1	3	1	1	5	1
D20P13	EMS2	14	13	14	92.8571	18.3	182	45	7	3	1	2	1	1	1	0	1	1	2	1
D20P2	EMS2	12	13	14	92.8571	17.3	156	39	7	3	1	2	1	7	1	3	1	1	2	1
D20P3	EMS2	23	14	16	87.5	17.9	322	49	7	4	1	2	1	2	1	0	1	1	2	1
D20P4	EMS2	18	13	15	86.6667	16.7	234	39	7	3	1	2	1	7	1	3	5	1	2	1
D20P5	EMS2	16	11	14	78.5714	16.1	176	40	7	3	1	2	1	7	1	3	3	1	2	1
D20P6	EMS2	17	14	16	87.5	17.9	238	42	7	3	1	2	1	7	1	3	1	1	2	1
D20P7	EMS2	13	13	17	76.4706	18.2	169	43	7	4	1	2	1	5	1	3	3	1	2	1
D20P8	EMS2	24	5	8	62.5	12.2	120	42	7	3	1	2	1	7	1	3	1	1	5	1
D20P9	EMS2	24	14	17	82.3529	18.8	336	42	7	4	1	2	1	7	1	3	3	1	2	1
D21P1	EMS2	14	8	11	72.7273	14.8	112	43	7	3	1	2	1	1	1	0	1	1	2	1
D21P10	EMS2	22	14	17	82.3529	18.9	308	45	7	3	1	2	1	1	1	0	1	1	5	1
D21P11	EMS2	13	15	16	93.75	19	195	48	7	3	1	2	1	1	1	0	3	1	2	1
D21P12	EMS2	10	14	15	93.3333	18.1	140	45	7	3	1	2	1	1	1	0	1	1	2	1
D21P13	EMS2	13	16	18	88.8889	19.8	208	46	7	3	1	2	1	1	1	0	3	1	2	1
D21P14	EMS2	12	17	18	94.4444	18.9	204	41	7	3	1	2	1	1	1	0	1	1	1	1
D21P15	EMS2	25	17	18	94.4444	18.9	425	41	7	3	1	2	1	1	1	0	1	1	2	1
D21P16	EMS2	13	14	14	100	18.4	182	39	7	3	1	2	1	1	1	0	1	1	2	1
D21P17	EMS2	12	10	17	58.8235	17.9	120	46	7	3	1	2	1	1	1	0	1	1	2	1
D21P2	EMS2	22	16	18	88.8889	18	352	46	7	3	1	2	1	5	3	0	1	1	2	1
D21P3	EMS2	14	15	15	100	18.4	210	41	7	3	1	2	1	5	1	0	3	1	2	1
D21P4	EMS2	24	16	17	94.1176	18.5	384	53	7	4	1	2	1	2	0	0	3	1	2	1
D21P5	EMS2	4	9	10	90	15	36	43	7	3	1	2	1	1	1	0	1	1	2	1
D21P6	EMS2	19	17	17	100	18.8	323	40	7	3	1	2	1	1	1	0	1	1	2	1
D21P7	EMS2	4	4	14	28.5714	15.4	16	40	7	3	1	2	1	1	1	0	1	1	2	1
D21P8	EMS2	16	17	17	100	18.2	272	45	7	3	1	2	1	1	1	0	1	1	1	1
D21P9	EMS2	9	11	15	73.3333	17.2	99	59	5	3	1	2	1	1	1	0	3	1	5	1
D22P1	EMS2	5	12	13	92.3077	16.9	60	44	7	3	1	2	1	1	1	0	1	1	2	1
D22P10	EMS2	9	8	18	44.4444	17.5	72	46	7	3	1	2	1	5	1	5	3	1	2	2
D22P11	EMS2	8	5	12	41.6667	17.2	40	40	7	3	1	2	1	5	1	5	1	1	1	1
D22P12	EMS2	5	8	9	88.8889	15.6	40	49	7	3	1	2	1	5	1	3	3	1	2	1
D22P13	EMS2	16	15	17	88.2353	18.9	240	40	7	3	1	2	1	5	1	5	1	1	2	1
D22P14	EMS2	15	14	17	82.3529	18.8	210	39	7	3	1	2	1	5	3	5	1	1	5	2
D22P15	EMS2	5	5	11	45.4545	14.5	25	46	7	3	1	2	1	5	1	5	3	1	5	1
D22P16	EMS2	13	14	15	93.3333	17.3	182	51	7	3	1	2	1	5	1	5	3	1	5	1
D22P17	EMS2	5	14	17	82.3529	18.1	70	44	7	3	1	2	1	5	1	5	3	1	2	2
D22P18	EMS2	8	13	16	81.25	17.5	104	49	7	3	1	2	1	2	0	0	3	1	5	2
D22P2	EMS2	15	9	16	56.25	17.9	135	46	7	3	1	2	1	5	1	3	3	1	2	1
D22P5	EMS2	24	14	15	93.3333	17.7	336	46	7	3	1	2	1	5	1	3	1	1	2	1
D22P6	EMS2	20	12	14	85.7143	17.3	240	46	7	3	1	2	1	5	1	5	3	1	2	1
D22P7	EMS2	7	12	15	80	16.8	84	46	7	3	1	2	1	5	1	5	1	1	2	1
D22P8	EMS2	6	7	10	70	14.8	42	46	7	3	1	2	1	5	1	5	3	1	2	2
D22P9	EMS2	8	14	16	87.5	18.8	112	41	7	3	1	2	1	5	1	3	3	1	2	1
D23P1	EMS2	7	10	13	76.9231	16.5	70	52	5	3	1	2	1	1	1	0	1	1	5	1
D23P10	EMS2	16	15	17	88.2353	17.9	240	38	7	3	1	2	1	5	1	3	3	1	2	1
D23P11	EMS2	9	16	16	100	18.1	144	41	7	3	1	2	1	1	1	0	1	1	2	1
D23P12	EMS2	19	13	15	86.6667	17.4	247	39	7	3	1	2	1	1	1	0	1	1	2	1
D23P13	EMS2	10	14	18	77.7778	19.3	140	46	5	3	1	2	1	2	1	0	1	1	2	1
D23P14	EMS2	13	16	16	100	19.1	208	42	7	3	1	2	1	1	1	0	1	1	2	1
D23P15	EMS2	21	12	12	100	14.9	252	41	7	3	1	2	1	1	1	0	1	1	2	1
D23P16	EMS2	24	16	16	100	17.3	384	43	7	3	1	2	1	5	1	3	1	1	5	1
D23P2	EMS2	31	12	13	92.3077	15.7	372	41	7	3	1	2	1	3	1	0	1	1	2	1
D23P3	EMS2	27	14	14	100	16.5	378	42	7	3	1	2	1	1	1	0	1	1	2	1
D23P4	EMS2	10	11	11	100	15.9	110	42	7	3	1	2	1	5	1	3	1	1	2	1
D23P5	EMS2	7	14	14	100	16.9	98	49	7	3	1	2	1	5	1	5	1	1	2	1
D23P6	EMS2	18	15	16	93.75	17.7	270	49	7	3	1	2	1	1	1	0	1	1	2	1
D23P7	EMS2	17	11	12	91.6667	16.1	187	53	7	3	1	2	1	1	1	0	1	1	2	1
D23P8	EMS2	14	18	18	100	19.1	252	45	7	3	1	2	1	5	1	5	3	1	2	1
D23P9	EMS2	20	16	17	94.1176	19	320	50	7	3	1	2	1	5	1	5	1	1	2	1
D24P1	EMS2	48	14	16	87.5	16.1	672	47	7	3	1	2	1	1	1	0	3	1	2	1
D24P10	EMS2	16	10	12	83.3333	15.6	160	41	7	3	1	2	1	1	1	0	3	1	2	1
D24P11	EMS2	12	15	16	93.75	17.4	180	46	7	3	1	2	1	1	1	0	3	1	5	1
D24P12	EMS2	7	14	15	93.3333	16.4	98	44	5	3	1	2	1	5	1	0	3	1	2	1
D24P14	EMS2	9	14	16	87.5	18.8	126	43	7	3	1	2	1	5	3	0	3	1	2	1
D24P15	EMS2	15	17	19	89.4737	19.9	255	40	7	3	1	2	1	6	3	5	3	1	5	1
D24P16	EMS2	20	14	15	93.3333	16.5	280	45	7	3	1	2	1	5	1	0	1	1	5	1
D24P17	EMS2	9	12	15	80	16.6	108	46	7	3	1	2	1	1	1	0	1	1	5	1
D24P18	EMS2	15	15	19	78.9474	18.4	225	51	7	3	1	2	1	5	1	0	3	1	5	1
D24P19	EMS2	9	12	16	75	16.8	108	45	5	3	1	2	1	1	1	0	1	1	5	1
D24P2	EMS2	19	10	15	66.6667	16.6	190	43	7	3	1	2	1	1	1	0	1	1	2	1
D24P3	EMS2	44	15	16	93.75	18	660	44	7	3	1	2	1	1	1	0	3	1	2	2
D24P4	EMS2	2	0	5	0	10.7	0	46	7	3	1	2	1	1	1	0	1	1	5	1
D24P5	EMS2	24	14	14	100	17	336	44	7	3	1	2	1	1	1	0	1	1	2	1
D24P6	EMS2	14	14	17	82.3529	18.1	196	47	7	3	1	2	1	1	1	0	1	1	2	1
D24P7	EMS2	20	12	14	85.7143	13.9	240	42	7	3	1	2	1	5	3	3	1	1	1	1
D24P8	EMS2	9	12	14	85.7143	14.6	108	43	7	3	1	2	1	5	1	5	3	1	2	1
D24P9	EMS2	11	17	18	94.4444	19.5	187	43	7	3	1	2	1	1	1	0	3	1	2	1
D25P1	EMS2	20	9	11	81.8182	14.8	180	47	7	4	1	2	1	2	0	0	3	1	5	2
D25P10	EMS2	2	4	10	40	11.2	8	41	7	3	1	2	1	6	1	3	1	1	2	1
D25P11	EMS2	32	12	15	80	16.2	384	53	7	4	1	2	1	2	1	0	1	1	2	1
D25P3	EMS2	34	16	17	94.1176	19.1	544	47	7	3	1	2	1	1	1	0	1	1	5	1
D25P4	EMS2	22	13	14	92.8571	17	286	43	7	3	1	2	1	1	1	0	1	1	5	1
D25P5	EMS2	14	8	17	47.0588	17.7	112	46	7	3	1	2	1	7	3	5	1	1	2	1
D25P6	EMS2	14	15	18	83.3333	18.1	210	46	7	3	1	2	1	1	3	0	3	1	1	1
D25P7	EMS2	19	16	16	100	17	304	47	7	3	1	2	1	1	1	0	5	1	5	1
D25P8	EMS2	11	12	15	80	16.2	132	40	7	3	1	2	1	1	1	0	1	1	5	1
D25P9	EMS2	18	10	13	76.9231	15.9	180	45	7	3	1	2	1	5	1	0	3	1	5	1
D26P1	EMS2	44	15	16	93.75	18.1	660	45	7	3	1	2	1	1	1	0	1	1	5	1
D26P10	EMS2	17	16	16	100	18	272	40	7	3	1	2	1	1	1	0	1	1	5	1
D26P11	EMS2	35	16	16	100	17.5	560	39	7	3	1	2	1	1	1	0	3	1	2	1
D26P12	EMS2	34	16	17	94.1176	17.8	544	44	7	3	1	2	1	1	1	0	1	1	2	1
D26P13	EMS2	33	15	17	88.2353	17.9	495	42	7	3	1	2	1	5	3	3	1	1	2	1
D26P14	EMS2	15	16	17	94.1176	17.4	240	40	7	3	1	2	1	5	3	3	1	1	2	1
D26P15	EMS2	9	16	17	94.1176	18.2	144	44	7	3	1	2	1	1	1	0	1	1	2	1
D26P16	EMS2	10	15	16	93.75	17.8	150	39	7	3	1	2	1	1	1	0	1	1	2	1
D26P17	EMS2	6	14	16	87.5	17.2	84	46	7	3	1	2	1	1	1	0	1	1	2	2
D26P2	EMS2	9	14	17	82.3529	17.9	126	55	5	3	1	2	1	1	1	0	3	1	2	1
D26P3	EMS2	9	11	16	68.75	17.6	99	45	5	3	1	2	1	1	1	0	1	1	2	1
D26P4	EMS2	5	10	11	90.9091	15	50	52	5	3	1	2	1	1	1	0	1	1	2	1
D26P5	EMS2	2	7	17	41.1765	16.7	14	47	5	3	1	2	1	1	1	0	1	1	2	1
D26P6	EMS2	19	10	14	71.4286	16.1	190	44	7	3	1	2	1	1	1	0	3	1	2	1
D26P7	EMS2	11	6	8	75	13.6	66	39	7	3	1	2	1	5	3	3	3	1	2	1
D26P8	EMS2	32	14	14	100	17	448	39	7	3	1	2	1	5	1	3	1	1	5	1
D26P9	EMS2	32	16	16	100	17.3	512	43	7	3	1	2	1	5	1	3	1	1	5	1
D27P10	EMS2	29	14	15	93.3333	17.2	406	49	7	3	1	2	1	1	1	0	3	1	2	1
D27P11	EMS2	27	17	18	94.4444	19	459	40	7	3	1	2	1	5	3	5	1	1	2	1
D27P12	EMS2	29	15	16	93.75	18.1	435	43	7	3	1	2	1	5	3	3	1	1	2	1
D27P13	EMS2	22	15	17	88.2353	17.1	330	46	7	3	1	2	1	1	1	0	1	1	2	2
D27P2	EMS2	21	15	16	93.75	17.1	315	53	5	3	1	2	1	2	0	0	1	1	2	1
D27P4	EMS2	18	16	16	100	18.6	288	55	7	3	1	2	1	2	0	0	1	1	2	1
D27P5	EMS2	13	14	15	93.3333	17.1	182	59	7	3	1	2	1	1	1	0	1	1	5	1
D27P6	EMS2	22	16	17	94.1176	19.1	352	43	7	3	1	2	1	1	1	0	1	1	5	1
D27P7	EMS2	8	12	14	85.7143	15.6	96	44	7	4	1	2	1	1	1	0	1	1	5	1
D27P8	EMS2	8	12	15	80	15.9	96	45	7	4	1	2	1	1	1	0	1	1	5	1
D27P9	EMS2	16	12	14	85.7143	17.4	192	45	7	3	1	2	1	1	1	0	1	1	5	1
D28P1	EMS2	12	13	16	81.25	16.7	156	45	7	3	1	2	1	5	1	0	1	1	2	1
D28P10	EMS2	8	6	6	100	11.8	48	55	7	3	1	2	1	1	1	0	1	1	2	1
D28P11	EMS2	19	17	17	100	18.2	323	44	7	3	1	2	1	1	1	0	3	1	2	1
D28P12	EMS2	10	10	11	90.9091	16.3	100	38	7	3	1	2	1	5	1	3	1	1	5	1
D28P13	EMS2	18	16	17	94.1176	18	288	45	7	3	1	2	1	1	1	0	3	1	5	1
D28P14	EMS2	3	12	14	85.7143	17.1	36	43	7	3	1	2	1	5	1	3	3	1	5	1
D28P15	EMS2	36	17	17	100	18.1	612	39	7	3	1	2	1	1	1	0	1	1	2	1
D28P16	EMS2	22	16	16	100	18.6	352	40	7	3	1	2	1	1	1	0	3	1	2	1
D28P2	EMS2	37	18	18	100	18.8	666	40	7	3	1	2	1	1	1	0	3	1	2	2
D28P4	EMS2	4	11	14	78.5714	17.3	44	45	7	3	1	2	1	1	1	0	1	1	5	2
D28P6	EMS2	12	14	14	100	17	168	55	5	3	1	2	1	2	0	0	1	1	2	1
D28P7	EMS2	1	7	12	58.3333	15.6	7	48	7	3	1	2	1	2	1	0	1	1	5	2
D28P8	EMS2	18	16	16	100	17.6	288	44	5	3	1	2	1	1	1	0	1	1	5	2
D28P9	EMS2	8	15	15	100	15.9	120	44	7	3	1	2	1	1	1	0	3	1	5	1
D29P1	EMS2	11	11	17	64.7059	17.6	121	46	5	3	1	2	1	1	1	0	1	1	2	1
D29P13	EMS2	11	17	17	100	17.8	187	44	7	3	1	2	1	1	1	0	1	1	2	1
D29P14	EMS2	18	17	18	94.4444	17.8	306	46	5	3	1	2	1	1	1	0	1	1	5	1
D29P15	EMS2	6	16	18	88.8889	18	96	44	7	3	1	2	1	1	1	0	1	1	5	1
D29P16	EMS2	12	17	18	94.4444	18.5	204	46	7	3	1	2	1	5	1	3	1	1	5	1
D29P17	EMS2	22	18	18	100	18.8	396	40	7	3	1	2	1	1	1	0	3	1	5	1
D29P2	EMS2	8	15	17	88.2353	17.7	120	46	5	3	1	2	1	1	1	0	3	1	5	1
D29P4	EMS2	13	15	15	100	17.8	195	56	3	3	1	2	1	1	0	0	1	1	2	1
D29P5	EMS2	16	15	17	88.2353	17.6	240	47	7	3	1	2	1	1	1	0	3	1	2	1
D29P6	EMS2	14	16	17	94.1176	17.8	224	54	5	3	1	2	1	1	1	0	1	1	5	1
D29P7	EMS2	34	17	18	94.4444	18.2	578	45	7	3	1	2	1	5	1	3	1	1	5	1
D29P8	EMS2	4	15	17	88.2353	15.8	60	46	7	3	1	2	1	6	1	5	3	1	5	1
D29P9	EMS2	5	15	20	75	17.7	75	45	5	3	1	2	1	1	1	0	3	1	5	1
D2P14	EMS2	13	15	16	93.75	17.1	195	48	7	3	1	2	1	5	1	3	1	1	5	1
D30P1	EMS2	11	14	14	100	16.9	154	46	5	3	1	2	1	1	1	0	1	1	5	1
D30P10	EMS2	9	16	16	100	16.8	144	44	5	3	1	2	1	1	3	0	3	1	2	1
D30P11	EMS2	7	13	15	86.6667	16	91	56	7	3	1	2	1	1	3	0	1	1	2	1
D30P12	EMS2	12	12	13	92.3077	14.5	144	44	7	3	1	2	1	1	3	3	1	1	5	1
D30P13	EMS2	11	16	18	88.8889	18.5	176	43	7	3	1	2	1	1	3	3	1	1	2	1
D30P14	EMS2	17	15	15	100	16.2	255	60	5	3	1	2	1	1	1	0	1	1	5	1
D30P2	EMS2	18	18	18	100	17.9	324	46	5	3	1	2	1	1	1	0	3	1	5	1
D30P4	EMS2	19	17	17	100	17.4	323	43	5	3	1	2	1	1	1	0	1	1	5	1
D30P5	EMS2	14	18	18	100	18.1	252	57	5	3	1	2	1	2	1	0	1	1	5	1
D30P6	EMS2	17	14	17	82.3529	16.9	238	47	5	3	1	2	1	1	3	0	1	1	5	1
D30P7	EMS2	22	14	17	82.3529	17.3	308	47	5	3	1	2	1	1	3	0	3	1	5	1
D30P8	EMS2	6	8	13	61.5385	12.7	48	46	5	3	1	2	1	1	3	0	3	1	2	1
D31P1	EMS2	9	16	17	94.1176	17.7	144	46	5	3	1	2	1	5	3	3	3	1	5	1
D31P10	EMS2	19	14	15	93.3333	16.8	266	46	7	3	1	2	1	2	3	0	1	1	5	1
D31P11	EMS2	19	13	17	76.4706	17.7	247	44	5	3	1	2	1	1	3	0	1	1	5	1
D31P12	EMS2	7	13	15	86.6667	17.1	91	48	5	3	1	2	1	1	3	0	3	1	2	1
D31P13	EMS2	16	17	17	100	17.6	272	41	7	3	1	2	1	1	3	0	1	1	2	1
D31P14	EMS2	12	10	16	62.5	17.6	120	44	7	3	1	2	1	2	3	0	1	1	5	1
D31P15	EMS2	15	17	17	100	18.1	255	38	7	3	1	2	1	5	3	3	1	1	5	1
D31P2	EMS2	13	13	16	81.25	16.6	169	44	5	3	1	2	1	2	3	0	1	1	5	1
D31P3	EMS2	8	14	14	100	15.4	112	56	5	3	1	2	1	2	3	0	1	1	5	1
D31P4	EMS2	9	10	11	90.9091	13.8	90	47	5	3	1	2	1	2	3	0	1	1	5	1
D31P5	EMS2	6	15	16	93.75	16.1	90	43	5	3	1	2	1	1	3	0	1	1	5	1
D31P6	EMS2	11	17	17	100	17.1	187	47	7	3	1	2	1	1	3	0	1	1	5	1
D31P8	EMS2	7	13	17	76.4706	17.8	91	43	7	3	1	2	1	1	3	0	1	1	2	1
D31P9	EMS2	24	10	14	71.4286	16.5	240	42	7	3	1	2	1	1	3	0	1	1	5	1
D32P1	EMS2	2	0	13	0	14	0	41	7	3	1	2	1	5	3	0	1	1	5	1
D32P10	EMS2	29	18	18	100	18.6	522	39	7	3	1	2	1	5	3	0	3	1	2	1
D32P11	EMS2	16	15	17	88.2353	17.8	240	40	7	3	1	2	1	4	0	0	1	1	5	1
D32P12	EMS2	17	18	18	100	18.4	306	44	7	3	1	2	1	1	3	0	3	1	5	1
D32P13	EMS2	8	17	17	100	18.6	136	47	7	3	1	2	1	5	3	0	1	1	5	1
D32P14	EMS2	24	14	16	87.5	18.1	336	39	7	3	1	2	1	4	1	0	1	1	5	1
D32P15	EMS2	37	16	18	88.8889	18.8	592	38	7	3	1	2	1	5	1	0	3	1	5	1
D32P17	EMS2	20	17	18	94.4444	18.1	340	38	7	3	1	2	1	5	3	3	1	1	5	1
D32P18	EMS2	60	16	17	94.1176	17.9	960	38	7	3	1	2	1	5	3	3	1	1	2	1
D32P19	EMS2	24	16	17	94.1176	17.7	384	38	7	3	1	2	1	5	3	3	1	1	4	1
D32P2	EMS2	2	2	9	22.2222	10.1	4	39	7	3	1	2	1	5	3	0	1	1	2	1
D32P3	EMS2	21	16	16	100	18.5	336	45	7	3	1	2	1	1	3	0	1	1	2	1
D32P4	EMS2	7	16	17	94.1176	17.6	112	46	7	3	1	2	1	2	1	0	1	1	2	2
D32P5	EMS2	9	17	18	94.4444	18.3	153	43	7	3	1	2	1	5	0	0	1	1	2	1
D32P6	EMS2	12	12	12	100	16.1	144	43	7	3	1	2	1	1	1	0	1	1	2	1
D32P7	EMS2	14	17	17	100	17	238	44	7	3	1	2	1	1	1	0	1	1	2	1
D32P8	EMS2	16	16	16	100	17	256	44	7	3	1	2	1	5	3	3	3	1	5	1
D32P9	EMS2	15	17	18	94.4444	17.6	255	39	7	3	1	2	1	4	3	0	1	1	5	1
D33P1	EMS2	40	15	16	93.75	18.4	600	42	7	3	1	2	1	5	3	0	1	1	2	1
D33P10	EMS2	29	13	17	76.4706	16.7	377	59	7	4	1	2	1	5	1	0	3	1	5	1
D33P11	EMS2	28	18	18	100	18.5	504	47	7	3	1	2	1	5	3	0	1	1	5	1
D33P12	EMS2	15	13	15	86.6667	17	195	44	7	3	1	2	1	5	3	3	1	1	5	1
D33P13	EMS2	30	15	16	93.75	17.8	450	44	3	3	1	2	1	5	1	0	3	1	5	1
D33P2	EMS2	10	14	15	93.3333	17.4	140	42	7	3	1	2	1	5	3	0	3	1	5	1
D33P3	EMS2	26	17	18	94.4444	18.1	442	41	7	3	1	2	1	5	3	0	1	1	5	1
D33P4	EMS2	35	18	19	94.7368	19.7	630	44	7	3	1	2	1	5	1	0	1	1	2	1
D33P5	EMS2	17	17	18	94.4444	18.2	289	42	7	3	1	2	1	5	0	0	3	1	5	1
D33P6	EMS2	22	15	16	93.75	15.8	330	42	7	3	1	2	1	5	3	3	1	1	5	1
D33P7	EMS2	34	17	17	100	19.1	578	42	7	3	1	2	1	4	3	3	1	1	2	1
D33P8	EMS2	36	12	20	60	18	432	45	7	3	1	2	1	5	3	0	3	1	2	1
D33P9	EMS2	21	15	16	93.75	17.7	315	39	7	3	1	2	1	5	3	0	3	1	2	1
D34P1	EMS2	30	13	15	86.6667	16.8	390	39	7	3	1	2	1	5	3	0	1	1	2	1
D34P10	EMS2	46	11	15	73.3333	16.9	506	44	7	3	1	2	1	5	1	0	3	1	2	1
D34P11	EMS2	16	17	18	94.4444	17.7	272	42	7	3	1	2	1	1	1	0	3	1	2	1
D34P12	EMS2	10	14	15	93.3333	16.2	140	40	7	3	1	2	1	5	3	0	1	1	5	1
D34P13	EMS2	33	15	17	88.2353	17.2	495	40	7	3	1	2	1	5	1	0	1	1	2	1
D34P14	EMS2	27	16	18	88.8889	17.8	432	41	7	3	1	2	1	5	1	0	3	1	2	1
D34P2	EMS2	37	14	17	82.3529	17	518	38	7	3	1	2	1	5	3	0	3	1	5	1
D34P3	EMS2	29	14	15	93.3333	16.8	406	40	7	3	1	2	1	5	3	3	1	1	5	1
D34P4	EMS2	29	17	18	94.4444	18.2	493	42	7	3	1	2	1	5	1	0	1	1	5	1
D34P6	EMS2	17	15	16	93.75	16.2	255	39	7	3	1	2	1	5	3	3	1	1	5	1
D34P7	EMS2	17	17	17	100	17.9	289	40	7	3	1	2	1	1	1	0	3	1	5	1
D34P8	EMS2	16	15	16	93.75	15.9	240	41	7	3	1	2	1	5	1	0	1	1	5	1
D34P9	EMS2	21	16	16	100	16.4	336	40	7	3	1	2	1	5	1	0	3	1	5	1
D35P1	EMS2	33	12	13	92.3077	16.3	396	43	7	3	1	2	1	5	3	0	1	1	5	1
D35P10	EMS2	30	15	16	93.75	17.5	450	38	7	3	1	2	1	5	3	0	1	1	5	1
D35P11	EMS2	19	17	17	100	18.2	323	42	7	3	1	2	1	1	1	0	1	1	5	1
D35P12	EMS2	36	18	18	100	18.8	648	38	7	3	1	2	1	4	3	0	1	1	2	1
D35P13	EMS2	21	13	15	86.6667	16.9	273	40	7	3	1	2	1	1	3	0	3	1	1	1
D35P14	EMS2	39	17	17	100	18.7	663	38	7	3	1	2	1	5	3	0	1	1	2	1
D35P15	EMS2	16	14	17	82.3529	17.9	224	43	7	3	1	2	1	5	3	0	1	1	2	1
D35P16	EMS2	7	17	18	94.4444	18.5	119	45	7	3	1	2	1	1	1	0	3	1	1	1
D35P3	EMS2	27	18	18	100	18.3	486	40	7	3	1	2	1	5	1	0	1	1	2	2
D35P4	EMS2	27	10	16	62.5	17.2	270	52	7	3	1	2	1	5	1	0	1	1	1	1
D35P5	EMS2	4	13	17	76.4706	14.3	52	44	7	3	1	2	1	1	1	0	3	1	5	1
D35P6	EMS2	8	16	17	94.1176	16.8	128	40	7	3	1	2	1	5	3	3	3	1	5	1
D35P7	EMS2	20	14	15	93.3333	16.8	280	40	7	3	1	2	1	5	3	0	3	1	5	1
D35P8	EMS2	32	14	15	93.3333	16.3	448	38	7	3	1	2	1	5	3	0	3	1	5	1
D35P9	EMS2	33	15	16	93.75	17.6	495	38	7	3	1	2	1	5	1	0	3	1	5	1
D36P1	EMS2	39	13	13	100	15.9	507	44	7	3	1	2	1	1	1	0	3	1	5	1
D36P10	EMS2	19	16	17	94.1176	17.9	304	41	7	3	1	2	1	5	1	3	3	1	5	1
D36P11	EMS2	30	15	17	88.2353	18.4	450	43	7	3	1	2	1	5	1	7	3	1	5	1
D36P12	EMS2	27	14	16	87.5	17.5	378	42	7	3	1	2	1	5	1	0	3	1	2	1
D36P13	EMS2	43	13	15	86.6667	16.9	559	44	7	3	1	2	1	1	1	0	1	1	5	1
D36P14	EMS2	30	15	16	93.75	19	450	41	7	3	1	2	1	5	0	3	1	1	5	1
D36P15	EMS2	39	14	15	93.3333	17	546	41	7	3	1	2	1	5	1	3	1	1	5	1
D36P17	EMS2	36	13	14	92.8571	17.5	468	41	7	3	1	2	1	1	1	0	3	1	5	2
D36P2	EMS2	25	14	17	82.3529	16.7	350	38	7	3	1	2	1	5	1	0	3	1	2	2
D36P3	EMS2	32	15	16	93.75	17.8	480	39	7	3	1	2	1	5	3	3	1	1	2	2
D36P4	EMS2	37	17	18	94.4444	18.6	629	39	7	3	1	2	1	5	3	0	1	1	2	2
D36P5	EMS2	31	17	18	94.4444	18.3	527	42	7	3	1	2	1	5	1	3	1	1	2	2
D36P6	EMS2	29	17	18	94.4444	18.8	493	42	7	3	1	2	1	5	1	3	1	1	2	1
D36P7	EMS2	35	15	15	100	17	525	43	7	3	1	2	1	1	1	0	3	1	2	1
D36P8	EMS2	17	15	17	88.2353	17.9	255	44	7	3	1	2	1	5	1	0	3	1	5	1
D36P9	EMS2	11	16	17	94.1176	17.3	176	44	7	3	1	2	1	5	1	0	3	1	5	2
D37P1	EMS2	18	17	18	94.4444	18.3	306	43	7	3	1	2	1	1	1	0	3	1	5	1
D37P10	EMS2	14	10	12	83.3333	15.6	140	44	7	4	1	2	1	5	1	5	3	1	5	1
D37P12	EMS2	13	14	17	82.3529	17.7	182	42	7	3	1	2	1	5	1	5	3	1	2	1
D37P2	EMS2	30	17	17	100	18.3	510	39	7	3	1	2	1	5	1	3	3	1	2	1
D37P3	EMS2	47	15	17	88.2353	18.1	705	38	7	3	1	2	1	5	0	0	3	1	5	1
D37P4	EMS2	29	15	16	93.75	18	435	41	7	3	1	2	1	5	1	0	1	1	2	1
D37P5	EMS2	52	13	15	86.6667	17.2	676	57	7	3	1	2	1	5	1	3	1	1	2	1
D37P6	EMS2	4	9	15	60	16.2	36	39	7	3	1	2	1	4	3	5	1	1	3	1
D37P7	EMS2	22	15	16	93.75	17.8	330	44	7	3	1	2	1	5	1	0	3	1	2	1
D37P8	EMS2	21	15	17	88.2353	17.8	315	40	7	3	1	2	1	5	1	0	3	1	2	1
D37P9	EMS2	21	17	18	94.4444	18	357	43	7	3	1	2	1	1	1	0	3	1	5	1
D38P1	EMS2	17	16	17	94.1176	17.7	272	38	7	3	1	2	1	5	1	0	3	1	5	1
D38P10	EMS2	24	15	16	93.75	18.3	360	40	7	3	1	2	1	5	1	0	3	1	5	1
D38P11	EMS2	26	16	18	88.8889	17.3	416	43	7	3	1	2	1	1	1	0	1	1	2	1
D38P12	EMS2	19	15	16	93.75	17.3	285	44	7	4	1	2	1	1	1	0	3	1	2	1
D38P13	EMS2	15	14	17	82.3529	17.6	210	39	7	3	1	2	1	1	1	0	3	1	5	1
D38P14	EMS2	15	13	15	86.6667	17	195	41	7	3	1	2	1	5	1	0	1	1	5	1
D38P2	EMS2	28	15	17	88.2353	17.8	420	38	7	3	1	2	1	1	1	0	3	1	5	2
D38P3	EMS2	18	16	18	88.8889	17.9	288	45	7	3	1	2	1	5	1	0	3	1	5	1
D38P4	EMS2	38	16	18	88.8889	18.5	608	38	7	3	1	2	1	4	1	0	3	1	2	1
D38P5	EMS2	18	15	16	93.75	16.7	270	38	7	3	1	2	1	5	1	0	3	1	2	1
D38P6	EMS2	37	17	18	94.4444	19.1	629	39	7	3	1	2	1	5	1	0	1	1	1	1
D38P7	EMS2	18	5	15	33.3333	16.3	90	39	7	3	1	2	1	5	1	0	3	1	2	1
D38P8	EMS2	25	15	16	93.75	18.5	375	38	7	3	1	2	1	5	3	0	3	1	5	2
D38P9	EMS2	17	13	16	81.25	17.6	221	56	7	3	1	2	1	1	1	0	1	1	5	2
D39P1	EMS2	15	15	17	88.2353	17.4	225	40	7	3	1	2	1	5	1	0	3	1	5	2
D39P10	EMS2	22	15	16	93.75	17.3	330	42	7	3	1	2	1	5	1	0	1	1	5	1
D39P12	EMS2	1	8	12	66.6667	14.7	8	42	5	3	1	2	1	5	1	3	3	1	5	2
D39P13	EMS2	5	15	17	88.2353	17.5	75	45	7	3	1	2	1	1	1	0	1	1	5	1
D39P14	EMS2	7	15	15	100	16.5	105	42	5	3	1	2	1	5	1	0	1	1	2	1
D39P15	EMS2	7	10	12	83.3333	14.9	70	43	7	3	1	2	1	5	1	0	1	1	2	2
D39P16	EMS2	12	12	15	80	16.2	144	43	5	3	1	2	1	1	1	0	3	1	5	1
D39P3	EMS2	15	15	16	93.75	16.9	225	45	7	3	1	2	1	1	1	0	1	1	5	1
D39P5	EMS2	9	11	13	84.6154	14.6	99	46	5	3	1	2	1	5	1	0	3	1	5	2
D39P6	EMS2	10	15	17	88.2353	17.9	150	44	5	3	1	2	1	5	1	0	3	1	5	2
D39P7	EMS2	19	15	16	93.75	18.2	285	42	7	4	1	2	1	1	1	0	3	1	2	2
D39P8	EMS2	16	12	14	85.7143	15.5	192	43	7	4	1	2	1	1	1	0	3	1	2	1
D39P9	EMS2	10	15	16	93.75	16.9	150	42	7	3	1	2	1	5	1	0	3	1	5	2
D40P1	EMS2	9	15	16	93.75	17.3	135	40	5	3	1	2	1	1	1	0	3	1	5	1
D40P10	EMS2	22	14	15	93.3333	16.6	308	45	7	3	1	2	1	5	1	0	3	1	5	2
D40P11	EMS2	8	15	16	93.75	17.7	120	42	7	3	1	2	1	1	1	0	3	1	2	1
D40P12	EMS2	19	15	17	88.2353	17.5	285	44	7	3	1	2	1	1	1	0	1	1	5	1
D40P2	EMS2	2	12	14	85.7143	16.9	24	41	5	3	1	2	1	1	1	0	3	1	5	2
D40P3	EMS2	19	16	17	94.1176	17.1	304	44	5	3	1	2	1	1	1	0	3	1	5	1
D40P4	EMS2	8	16	17	94.1176	17.5	128	44	5	3	1	2	1	1	1	0	3	1	5	1
D40P5	EMS2	13	17	18	94.4444	17.6	221	42	7	3	1	2	1	1	1	0	3	1	2	1
D40P6	EMS2	20	15	16	93.75	16.8	300	44	7	3	1	2	1	1	1	0	3	1	5	2
D40P7	EMS2	19	15	16	93.75	16.3	285	45	7	4	1	2	1	1	1	0	3	1	2	2
D40P8	EMS2	13	15	16	93.75	17.7	195	42	7	3	1	2	1	5	1	3	3	1	5	1
D40P9	EMS2	25	16	17	94.1176	17.9	400	42	7	3	1	2	1	1	1	0	1	1	2	1
D41P1	EMS2	14	13	15	86.6667	16.5	182	38	7	3	1	2	1	2	1	0	1	1	2	1
D41P11	EMS2	24	16	16	100	18.3	384	56	7	3	1	2	1	1	1	0	1	1	5	1
D41P12	EMS2	13	19	19	100	18.6	247	41	7	3	1	2	1	5	1	0	1	1	2	1
D41P13	EMS2	15	15	15	100	16.9	225	42	5	3	1	2	1	2	1	0	1	1	5	1
D41P14	EMS2	14	18	18	100	18.5	252	45	5	3	1	2	1	5	1	0	1	1	5	1
D41P15	EMS2	4	13	14	92.8571	15.1	52	44	7	3	1	2	1	1	1	0	1	1	5	2
D41P2	EMS2	7	12	16	75	17.7	84	39	5	3	1	2	1	5	1	0	1	1	5	1
D41P3	EMS2	19	11	16	68.75	17.4	209	40	5	3	1	2	1	5	1	0	3	1	2	1
D41P4	EMS2	18	16	18	88.8889	17.9	288	41	5	3	1	2	1	5	1	0	1	1	2	1
D41P5	EMS2	20	14	16	87.5	17.7	280	42	7	3	1	2	1	5	1	3	1	1	5	1
D41P6	EMS2	19	9	11	81.8182	16.3	171	42	7	3	1	2	1	5	1	0	3	1	2	1
D41P7	EMS2	4	11	11	100	15.4	44	38	7	3	1	2	1	5	1	0	1	1	2	2
D41P8	EMS2	6	16	16	100	17.3	96	38	3	3	1	2	1	5	1	3	1	1	2	1
D41P9	EMS2	9	16	16	100	16.1	144	38	7	3	1	2	1	1	1	0	1	1	2	1
D42P1	EMS2	10	16	16	100	17.1	160	47	5	3	1	2	1	1	1	0	3	1	5	1
D42P3	EMS2	19	15	16	93.75	17.5	285	44	7	3	1	2	1	5	1	0	1	1	5	1
D42P4	EMS2	19	17	18	94.4444	18.2	323	44	7	3	1	2	1	5	1	0	1	1	5	1
D42P5	EMS2	7	16	17	94.1176	18	112	47	7	3	1	2	1	5	1	0	1	1	5	1
D43P1	EMS2	6	16	16	100	16.5	96	45	7	3	1	2	1	1	1	0	1	1	5	1
D43P10	EMS2	14	15	16	93.75	17.8	210	44	7	3	1	2	1	5	1	0	3	1	2	1
D43P11	EMS2	7	14	16	87.5	17.4	98	45	7	3	1	2	1	1	1	0	1	1	5	1
D43P12	EMS2	4	5	11	45.4545	11.9	20	44	7	3	1	2	1	5	1	0	3	1	5	2
D43P13	EMS2	13	14	18	77.7778	17.6	182	44	7	3	1	2	1	5	1	3	3	1	2	2
D43P14	EMS2	10	17	17	100	16.7	170	49	7	3	1	2	1	5	1	3	3	1	2	2
D43P15	EMS2	30	15	16	93.75	18	450	47	5	3	1	2	1	5	1	0	3	1	2	2
D43P16	EMS2	7	11	14	78.5714	16.1	77	58	7	3	1	2	1	1	1	0	3	1	5	2
D43P2	EMS2	7	9	13	69.2308	15.2	63	45	5	3	1	2	1	1	1	0	1	1	2	1
D43P4	EMS2	13	10	14	71.4286	15.4	130	61	7	3	1	2	1	5	1	0	1	1	2	2
D43P6	EMS2	7	17	17	100	18.5	119	45	7	3	1	2	1	5	1	3	1	1	2	2
D43P7	EMS2	7	9	11	81.8182	14.3	63	44	7	3	1	2	1	5	1	0	1	1	5	2
D43P8	EMS2	15	15	16	93.75	17.2	225	42	7	3	1	2	1	5	1	0	1	1	2	1
D43P9	EMS2	10	16	17	94.1176	18.6	160	62	7	4	1	2	1	2	1	0	1	1	1	1
D44P1	EMS2	11	13	15	86.6667	17.2	143	43	7	3	1	2	1	1	1	0	3	1	1	1
D44P10	EMS2	36	13	15	86.6667	17.8	468	42	7	3	1	2	1	5	1	3	1	1	5	1
D44P11	EMS2	36	14	16	87.5	17.2	504	43	7	3	1	2	1	5	1	3	3	1	2	1
D44P12	EMS2	23	14	15	93.3333	16.7	322	44	7	3	1	2	1	5	1	3	3	1	2	2
D44P13	EMS2	30	15	16	93.75	16.9	450	42	7	3	1	2	1	5	1	3	3	1	2	1
D44P14	EMS2	41	15	16	93.75	18.1	615	45	5	4	1	2	1	5	1	0	1	1	2	1
D44P15	EMS2	56	12	12	100	15.3	672	45	5	3	1	2	1	5	1	0	1	1	2	1
D44P16	EMS2	18	16	17	94.1176	18	288	47	7	3	1	2	1	5	1	0	1	1	5	1
D44P17	EMS2	21	7	8	87.5	13.1	147	46	7	3	1	2	1	3	1	0	1	1	5	1
D44P18	EMS2	3	3	14	21.4286	14.3	9	43	7	3	1	2	1	5	3	0	1	1	5	1
D44P2	EMS2	11	5	16	31.25	15.7	55	59	3	4	1	2	1	2	1	0	1	1	5	1
D44P3	EMS2	19	4	15	26.6667	16.9	76	45	7	3	1	2	1	1	1	0	1	1	2	1
D44P4	EMS2	12	10	16	62.5	17.6	120	48	7	3	1	2	1	5	1	3	3	1	5	1
D44P5	EMS2	15	14	15	93.3333	15.1	210	43	5	3	1	2	1	1	1	0	1	1	2	1
D44P6	EMS2	42	14	15	93.3333	16.5	588	49	7	3	1	2	1	5	1	3	1	1	5	1
D44P7	EMS2	21	12	14	85.7143	15.7	252	45	7	3	1	2	1	5	1	0	1	1	5	1
D44P8	EMS2	30	15	16	93.75	16.7	450	44	7	3	1	2	1	3	1	0	1	1	2	3
D44P9	EMS2	27	16	18	88.8889	18.4	432	42	7	3	1	2	1	5	3	0	3	1	2	1
D45P1	EMS2	22	12	14	85.7143	15.4	264	43	5	4	1	2	1	5	1	0	1	1	5	1
D45P10	EMS2	19	17	17	100	17.2	323	40	7	3	1	2	1	5	1	3	1	1	5	1
D45P13	EMS2	9	14	15	93.3333	16.6	126	40	7	3	1	2	1	5	1	3	1	1	5	1
D45P2	EMS2	16	13	15	86.6667	16.9	208	49	7	3	1	2	1	5	1	0	3	1	5	1
D45P3	EMS2	2	15	15	100	17.1	30	41	7	4	1	2	1	4	1	0	1	1	5	1
D45P4	EMS2	12	15	16	93.75	16.5	180	39	7	3	1	2	1	5	1	0	3	1	5	1
D45P5	EMS2	16	14	15	93.3333	16.6	224	40	7	3	1	2	1	2	1	0	1	1	5	1
D45P7	EMS2	9	13	15	86.6667	17.8	117	43	3	3	1	2	1	5	1	0	1	1	5	1
D45P8	EMS2	15	12	14	85.7143	15.4	180	48	7	3	1	2	1	5	1	0	1	1	5	1
D45P9	EMS2	3	17	18	94.4444	18.4	51	47	7	3	1	2	1	5	1	3	1	1	5	1
D46P1	EMS2	6	16	16	100	17.1	96	44	7	3	1	2	1	5	1	3	1	1	2	1
D46P2	EMS2	22	13	13	100	15.8	286	43	7	3	1	2	1	5	1	0	1	1	5	1
D46P3	EMS2	14	10	17	58.8235	16.3	140	48	7	3	1	2	1	5	1	0	3	1	5	1
D46P4	EMS2	13	15	15	100	16.6	195	43	7	3	1	2	1	5	1	0	1	1	5	1
D46P5	EMS2	12	17	17	100	17.6	204	43	3	3	1	2	1	4	1	0	3	1	5	1
D46P6	EMS2	2	4	10	40	12.3	8	44	7	3	1	2	1	2	0	0	1	1	5	1
D47P1	EMS2	23	16	17	94.1176	17.4	368	43	7	3	1	2	1	5	1	0	3	1	2	1
D47P10	EMS2	18	15	17	88.2353	18.4	270	40	7	3	1	2	1	5	1	0	3	1	2	1
D47P11	EMS2	21	15	16	93.75	17.5	315	45	5	3	1	2	1	1	1	0	3	1	1	1
D47P12	EMS2	10	15	16	93.75	17.5	150	43	7	3	1	2	1	5	1	0	3	1	2	1
D47P13	EMS2	23	17	17	100	18.8	391	43	7	3	1	2	1	5	1	0	3	1	5	1
D47P14	EMS2	18	16	19	84.2105	16.9	288	43	7	3	1	2	1	5	1	0	3	1	5	1
D47P2	EMS2	27	17	18	94.4444	18.4	459	42	7	3	1	2	1	2	1	0	3	1	5	1
D47P3	EMS2	6	13	14	92.8571	14.8	78	43	7	3	1	2	1	5	1	3	3	1	5	1
D47P4	EMS2	21	15	15	100	16.4	315	39	7	3	1	2	1	5	1	0	1	1	2	1
D47P5	EMS2	21	15	16	93.75	19.2	315	43	7	3	1	2	1	1	1	0	3	1	1	1
D47P6	EMS2	15	16	17	94.1176	19.3	240	43	7	3	1	2	1	1	1	0	3	1	1	1
D47P7	EMS2	10	15	18	83.3333	18.4	150	43	5	3	1	2	1	5	1	0	3	1	2	1
D47P8	EMS2	14	16	16	100	18.5	224	44	7	3	1	2	1	5	1	0	3	1	1	1
D47P9	EMS2	15	17	18	94.4444	18.4	255	40	7	3	1	2	1	5	1	0	3	1	1	1
D48P1	EMS2	12	15	16	93.75	18	180	46	5	3	1	2	1	1	1	0	1	1	2	1
D48P10	EMS2	8	18	19	94.7368	18.1	144	45	5	3	1	2	1	2	1	0	1	1	1	1
D48P11	EMS2	16	15	17	88.2353	18.4	240	43	5	3	1	2	1	1	1	0	1	1	5	1
D48P12	EMS2	35	16	18	88.8889	19.2	560	45	5	3	1	2	1	1	1	0	1	1	2	1
D48P13	EMS2	36	16	17	94.1176	18.6	576	43	7	3	1	2	1	5	1	0	3	1	2	1
D48P14	EMS2	7	14	17	82.3529	17	98	39	7	3	1	2	1	5	1	3	1	1	2	1
D48P15	EMS2	13	16	16	100	17.4	208	40	7	3	1	2	1	5	1	0	1	1	5	2
D48P2	EMS2	14	15	17	88.2353	18.4	210	46	3	3	1	2	1	2	1	0	1	1	5	1
D48P3	EMS2	3	15	16	93.75	16.8	45	61	3	3	1	2	1	1	1	0	3	1	5	1
D48P4	EMS2	5	14	15	93.3333	16.9	70	45	5	3	1	2	1	5	1	3	3	1	2	1
D48P5	EMS2	7	16	17	94.1176	18.2	112	44	5	3	1	2	1	1	1	0	1	1	5	2
D48P6	EMS2	9	14	15	93.3333	17	126	46	3	3	1	2	1	1	1	0	3	1	2	2
D48P7	EMS2	17	18	18	100	18.6	306	46	5	3	1	2	1	5	0	0	1	1	2	2
D48P8	EMS2	10	16	17	94.1176	18.3	160	46	5	3	1	2	1	5	1	0	3	1	5	1
D48P9	EMS2	6	16	17	94.1176	17.3	96	43	5	3	1	2	1	5	1	0	3	1	2	1
D49P1	EMS2	17	15	16	93.75	17.7	255	45	7	3	1	2	1	1	1	0	3	1	5	1
D50P1	EMS2	33	17	18	94.4444	17.9	561	58	5	3	1	2	1	2	1	0	3	1	2	2
D50P10	EMS2	2	11	15	73.3333	16.5	22	48	5	3	1	2	1	1	1	0	3	1	2	1
D50P11	EMS2	2	16	18	88.8889	16.9	32	48	5	3	1	2	1	2	1	0	1	1	2	2
D50P12	EMS2	5	13	15	86.6667	16.1	65	46	5	3	1	2	1	2	1	0	1	1	2	2
D50P13	EMS2	8	17	18	94.4444	17.6	136	59	3	3	1	2	1	2	1	0	1	1	2	2
D50P14	EMS2	2	7	14	50	15	14	48	5	3	1	2	1	1	1	0	3	1	2	2
D50P15	EMS2	4	16	16	100	16.5	64	49	5	3	1	2	1	1	1	0	1	1	2	1
D50P16	EMS2	9	15	16	93.75	16.8	135	44	5	3	1	2	1	2	1	0	3	1	2	1
D50P17	EMS2	7	15	16	93.75	16.2	105	49	5	3	1	2	1	2	1	0	3	1	2	2
D50P18	EMS2	7	17	17	100	17.9	119	42	5	3	1	2	1	2	1	0	3	1	2	2
D50P19	EMS2	16	17	17	100	17.2	272	62	5	3	1	2	1	2	1	0	3	1	2	2
D50P2	EMS2	5	17	17	100	17.6	85	50	3	3	1	2	1	2	1	0	3	1	2	2
D50P3	EMS2	4	12	15	80	15.3	48	49	5	3	1	2	1	2	1	0	1	1	2	2
D50P5	EMS2	4	11	16	68.75	18.3	44	61	5	3	1	2	1	2	1	0	3	1	2	1
D50P6	EMS2	2	15	17	88.2353	17.7	30	50	5	3	1	2	1	2	1	0	3	1	2	2
D50P7	EMS2	3	16	17	94.1176	17.2	48	49	5	3	1	2	1	2	1	0	3	1	2	2
D50P8	EMS2	2	14	15	93.3333	17	28	51	5	3	1	2	1	2	1	0	3	1	2	1
D50P9	EMS2	2	16	18	88.8889	17.7	32	49	5	3	1	2	1	1	1	0	3	1	5	1
D51P1	EMS2	13	14	18	77.7778	18.6	182	45	5	3	1	2	1	1	1	0	1	1	5	1
D51P10	EMS2	25	16	16	100	17.1	400	49	7	3	1	2	1	5	1	0	1	1	5	1
D51P11	EMS2	15	15	16	93.75	16.5	225	45	5	3	1	2	1	5	1	0	1	1	5	1
D51P2	EMS2	16	14	14	100	16.7	224	43	5	3	1	2	1	1	1	0	1	1	2	2
D51P3	EMS2	9	15	15	100	15.6	135	44	5	3	1	2	1	5	1	0	1	1	5	2
D51P4	EMS2	6	17	18	94.4444	18.3	102	45	7	3	1	2	1	1	1	0	1	1	2	2
D51P5	EMS2	4	17	17	100	17.2	68	45	7	3	1	2	1	4	1	0	1	1	5	1
D51P6	EMS2	8	16	17	94.1176	18.8	128	45	7	3	1	2	1	1	1	0	1	1	5	1
D51P7	EMS2	5	17	17	100	17	85	43	7	3	1	2	1	1	1	0	1	1	2	2
D51P8	EMS2	9	15	15	100	16.3	135	49	5	3	1	2	1	5	1	0	1	1	2	2
D51P9	EMS2	3	16	16	100	17.2	48	62	5	4	1	2	1	5	1	3	1	1	5	1
D52P1	EMS2	11	16	17	94.1176	17.2	176	49	5	3	1	2	1	1	1	0	1	1	2	2
D52P10	EMS2	6	16	16	100	16.9	96	44	5	4	1	2	1	1	1	0	1	1	5	1
D52P11	EMS2	4	14	14	100	13.7	56	45	7	3	1	2	1	5	1	0	1	1	2	1
D52P13	EMS2	7	12	14	85.7143	14.8	84	45	7	3	1	2	1	1	1	0	1	1	5	1
D52P14	EMS2	7	17	17	100	17.8	119	41	7	3	1	2	1	5	1	0	1	1	2	2
D52P15	EMS2	23	14	15	93.3333	17.4	322	45	7	3	1	2	1	1	1	0	1	1	5	1
D52P2	EMS2	35	15	17	88.2353	17.5	525	45	7	3	1	2	1	5	1	0	1	1	5	1
D52P3	EMS2	8	14	15	93.3333	17.1	112	46	7	3	1	2	1	5	1	3	1	1	2	1
D52P4	EMS2	15	15	17	88.2353	17.8	225	45	7	3	1	2	1	1	1	0	1	1	5	1
D52P5	EMS2	8	15	16	93.75	17.5	120	47	7	3	1	2	1	1	1	0	1	1	2	1
D52P7	EMS2	8	12	12	100	12.4	96	46	5	3	1	2	1	1	1	0	1	1	5	1
D52P8	EMS2	8	15	16	93.75	17.3	120	40	7	3	1	2	1	5	1	0	1	1	5	1
D52P9	EMS2	9	16	17	94.1176	18.5	144	48	5	4	1	2	1	2	1	0	1	1	2	1
D53P10	EMS2	6	15	16	93.75	16.5	90	51	5	4	1	2	1	1	1	0	1	1	5	1
D53P12	EMS2	27	15	16	93.75	17.5	405	45	5	3	1	2	1	5	1	3	1	1	5	2
D53P2	EMS2	11	15	16	93.75	18	165	45	7	3	1	2	1	1	1	0	1	1	5	1
D53P3	EMS2	14	16	16	100	17.5	224	44	7	4	1	2	1	2	1	0	1	1	5	1
D53P4	EMS2	5	16	16	100	16.3	80	39	7	3	1	2	1	5	1	0	1	1	5	1
D53P5	EMS2	15	16	16	100	17.6	240	46	7	3	1	2	1	1	1	0	1	1	5	2
D53P6	EMS2	5	16	17	94.1176	17	80	45	7	3	1	2	1	5	1	3	1	1	5	1
D53P8	EMS2	21	14	17	82.3529	17.4	294	43	7	3	1	2	1	5	1	0	1	1	5	1
D53P9	EMS2	12	15	15	100	16	180	42	5	4	1	2	1	2	1	0	1	1	5	1
D54P1	EMS2	5	14	16	87.5	16.5	70	50	7	3	1	2	1	5	1	0	1	1	5	1
D54P2	EMS2	17	16	16	100	16.8	272	41	7	3	1	2	1	5	1	0	1	1	2	2
D54P4	EMS2	18	15	15	100	16.8	270	48	7	4	1	2	1	1	1	0	1	1	2	1
D54P6	EMS2	19	14	14	100	16	266	42	7	3	1	2	1	5	1	0	1	1	5	1
D54P7	EMS2	17	16	16	100	17.8	272	42	7	3	1	2	1	5	1	0	1	1	2	1
D54P9	EMS2	2	16	16	100	18	32	53	7	3	1	2	1	2	1	0	1	1	2	1
D54P10	EMS2	16	4	8	50	10.7	64	55	5	4	1	2	1	2	1	0	3	1	2	1
D55P1	EMS2	7	15	16	93.75	16.1	105	46	5	3	1	2	1	5	1	3	1	1	5	1
D55P10	EMS2	10	16	16	100	17.5	160	49	7	4	1	2	1	1	1	3	1	1	5	1
D55P11	EMS2	5	11	14	78.5714	16	55	48	7	3	1	2	1	1	1	0	1	1	2	1
D55P12	EMS2	19	15	16	93.75	18	285	42	5	3	1	2	1	5	1	0	1	1	2	1
D55P13	EMS2	24	15	18	83.3333	18.1	360	46	7	3	1	2	1	5	1	0	1	1	2	1
D55P14	EMS2	14	16	16	100	17.7	224	44	7	3	1	2	1	5	1	3	1	1	2	1
D55P2	EMS2	41	13	15	86.6667	16.2	533	43	7	3	1	2	1	5	1	3	1	1	2	1
D55P3	EMS2	30	11	11	100	14.6	330	46	7	3	1	2	1	5	0	3	1	1	1	1
D55P4	EMS2	30	17	17	100	17.5	510	42	7	3	1	2	1	5	1	3	1	1	5	1
D55P5	EMS2	16	14	14	100	15.7	224	42	7	3	1	2	1	5	1	0	1	1	5	1
D55P6	EMS2	26	15	16	93.75	17.4	390	45	7	3	1	2	1	5	1	3	3	1	2	2
D55P7	EMS2	13	16	16	100	17.1	208	45	7	3	1	2	1	5	1	3	1	1	2	2
D55P8	EMS2	15	15	16	93.75	17.8	225	45	7	3	1	2	1	5	1	0	1	1	5	1
D55P9	EMS2	16	18	18	100	17.3	288	45	7	3	1	2	1	5	0	0	1	1	5	1
D57P1	EMS2	17	12	14	85.7143	16.8	204	57	7	3	1	2	1	5	1	0	1	1	5	1
D57P10	EMS2	13	15	16	93.75	17.9	195	49	5	3	1	2	1	5	1	0	1	1	5	1
D57P11	EMS2	6	16	16	100	17.2	96	44	7	3	1	2	1	5	1	0	3	1	5	1
D57P12	EMS2	15	15	15	100	15.8	225	45	7	3	1	2	1	5	1	0	1	1	2	1
D57P13	EMS2	8	17	18	94.4444	18.3	136	46	7	3	1	2	1	5	1	0	3	1	2	1
D57P14	EMS2	5	14	15	93.3333	15.8	70	42	7	4	1	2	1	5	1	0	1	1	2	1
D57P15	EMS2	5	13	17	76.4706	17.2	65	45	7	3	1	2	1	2	1	0	1	1	2	1
D57P16	EMS2	11	16	16	100	17	176	44	5	3	1	2	1	2	1	0	1	1	2	1
D57P17	EMS2	11	17	17	100	17.4	187	58	7	3	1	2	1	2	1	0	1	1	2	2
D57P2	EMS2	17	11	15	73.3333	16.3	187	44	5	4	1	2	1	5	1	3	1	1	2	1
D57P3	EMS2	1	12	12	100	17.1	12	43	7	3	1	2	1	5	1	3	3	1	2	1
D57P5	EMS2	18	15	15	100	16.9	270	44	7	3	1	2	1	5	1	3	1	1	2	1
D57P6	EMS2	3	14	14	100	15.1	42	45	7	3	1	2	1	1	1	0	1	1	5	1
D57P7	EMS2	5	14	15	93.3333	16.4	70	45	7	3	1	2	1	2	1	0	1	1	2	1
D57P8	EMS2	2	13	14	92.8571	16.1	26	45	7	3	1	2	1	5	1	0	1	1	2	1
D57P9	EMS2	4	13	13	100	14.9	52	48	7	3	1	2	1	1	0	0	1	1	1	1
D58P1	EMS2	5	14	16	87.5	17	70	61	7	4	1	2	1	5	1	3	1	1	2	1
D58P3	EMS2	20	12	15	80	16.4	240	49	5	4	1	2	1	5	0	0	3	1	5	1
D58P4	EMS2	3	14	15	93.3333	15.5	42	46	5	4	1	2	1	1	1	0	1	1	5	1
D59P1	EMS2	3	13	14	92.8571	14.5	39	50	7	3	1	2	1	5	1	3	3	1	2	1
D59P10	EMS2	17	15	16	93.75	16.7	255	46	7	4	1	2	1	5	1	0	3	1	2	1
D59P11	EMS2	4	12	13	92.3077	15.4	48	42	7	3	1	2	1	5	1	3	1	1	2	1
D59P12	EMS2	9	15	19	78.9474	18.9	135	44	7	3	1	2	1	5	1	0	1	1	5	2
D59P13	EMS2	10	16	16	100	16.7	160	48	7	4	1	2	1	5	1	0	1	1	5	1
D59P14	EMS2	5	14	17	82.3529	17.5	70	49	7	3	1	2	1	1	0	0	1	1	2	1
D59P15	EMS2	6	14	16	87.5	16.7	84	49	7	3	1	2	1	5	1	0	3	1	2	1
D59P2	EMS2	10	12	13	92.3077	15.2	120	46	7	4	1	2	1	5	1	3	1	1	2	1
D59P3	EMS2	10	15	17	88.2353	16.9	150	49	5	3	1	2	1	1	1	0	1	1	2	1
D59P4	EMS2	7	14	16	87.5	16	98	45	7	3	1	2	1	5	1	3	3	1	2	1
D59P5	EMS2	15	16	16	100	17.4	240	43	7	3	1	2	1	5	1	3	1	1	2	1
D59P6	EMS2	8	14	15	93.3333	16	112	46	7	3	1	2	1	5	1	3	1	1	2	1
D59P7	EMS2	15	16	17	94.1176	17	240	45	7	3	1	2	1	5	1	0	3	1	2	1
D59P8	EMS2	14	12	14	85.7143	15.9	168	40	7	3	1	2	1	5	1	0	1	1	5	1
D59P9	EMS2	13	15	17	88.2353	17.2	195	50	7	3	1	2	1	2	0	0	1	1	2	1
D60P1	EMS2	1	13	17	76.4706	16.8	13	40	7	3	1	2	1	5	1	0	3	1	5	1
D60P2	EMS2	16	17	17	100	18	272	45	7	3	1	2	1	5	1	3	3	1	5	1
D60P3	EMS2	10	16	17	94.1176	18	160	43	7	3	1	2	1	5	1	3	3	1	2	1
D60P4	EMS2	9	14	14	100	15.6	126	45	7	3	1	2	1	5	1	3	1	1	2	1
D60P5	EMS2	3	1	15	6.66667	15.5	3	48	7	3	1	2	1	1	0	0	1	1	5	1
D60P6	EMS2	3	1	16	6.25	15.8	3	46	7	3	1	2	1	2	1	0	1	1	2	1
D60P7	EMS2	3	13	13	100	15.4	39	42	7	3	1	2	1	1	1	0	3	1	2	1
D60P8	EMS2	1	17	17	100	17.2	17	46	7	3	1	2	1	2	1	0	1	1	2	1
D60P9	EMS2	1	14	15	93.3333	16.2	14	46	7	3	1	2	1	5	1	3	1	1	5	1
D61P1	EMS2	2	8	14	57.1429	16.6	16	46	7	3	1	2	1	5	1	3	1	1	5	1
D61P2	EMS2	12	16	16	100	17.9	192	46	7	4	1	2	1	5	1	3	1	1	2	1
D61P3	EMS2	6	11	15	73.3333	16.4	66	48	7	3	1	2	1	5	1	3	1	1	2	1
D61P4	EMS2	4	12	14	85.7143	14.7	48	46	7	3	1	2	1	5	1	5	1	1	2	1
D61P5	EMS2	8	8	9	88.8889	12.2	64	48	7	3	1	2	1	5	1	5	1	1	2	1
D61P6	EMS2	7	2	15	13.3333	16.1	14	48	7	3	1	2	1	5	1	5	1	1	2	1
D61P8	EMS2	4	12	15	80	15.3	48	44	7	4	1	2	1	5	1	5	1	1	2	1
D62P1	EMS2	2	3	9	33.3333	8.8	6	59	7	4	1	2	1	5	1	3	3	1	2	1
D62P12	EMS2	6	15	15	100	16.3	90	61	7	4	1	2	1	1	1	0	1	1	5	1
D62P13	EMS2	1	13	16	81.25	15.1	13	59	7	3	1	2	1	5	1	3	3	1	5	1
D62P2	EMS2	1	17	19	89.4737	17.4	17	46	7	3	1	2	1	1	1	5	3	1	5	1
D62P3	EMS2	2	11	13	84.6154	16.1	22	48	7	3	1	2	1	5	1	3	1	1	5	1
D62P4	EMS2	1	17	17	100	17.1	17	57	7	3	1	2	1	5	1	0	1	1	5	3
D62P5	EMS2	1	9	11	81.8182	12	9	48	7	3	1	2	1	5	1	3	1	1	5	1
D62P6	EMS2	9	17	17	100	17.9	153	48	7	3	1	2	1	5	1	0	3	1	2	1
D62P7	EMS2	6	13	16	81.25	16.4	78	48	7	3	1	2	1	5	1	0	1	1	2	1
D62P8	EMS2	4	15	17	88.2353	15.2	60	46	7	3	1	2	1	5	1	3	1	1	5	1
D63P10	EMS2	4	13	15	86.6667	16.2	52	62	7	3	1	2	1	5	1	5	1	1	2	1
D63P11	EMS2	1	13	13	100	15.3	13	49	7	3	1	2	1	5	0	5	1	1	5	1
D63P4	EMS2	3	13	14	92.8571	13.3	39	46	7	3	1	2	1	5	1	0	1	1	5	1
D63P5	EMS2	2	15	17	88.2353	16.1	30	59	7	3	1	2	1	1	0	0	1	1	2	1
D63P7	EMS2	2	14	16	87.5	17.6	28	46	7	3	1	2	1	5	1	0	1	1	2	1
D63P9	EMS2	3	9	16	56.25	17.6	27	46	7	3	1	2	1	5	0	5	1	1	2	1
E20P5	EMS2	1	12	12	100	15.7	12	58	5	3	1	2	1	1	0	0	1	1	5	1
E21P1	EMS2	20	9	13	69.2308	16	180	44	5	3	1	2	1	3	3	0	3	1	5	1
E21P2	EMS2	4	8	12	66.6667	16.2	32	61	5	3	1	2	1	1	1	0	1	1	5	1
E21P3	EMS2	10	14	16	87.5	17	140	44	7	3	1	2	1	2	1	0	3	1	2	2
E21P4	EMS2	22	15	16	93.75	18.8	330	49	5	3	1	2	1	2	3	0	3	1	2	2
E21P5	EMS2	5	9	13	69.2308	17.1	45	48	7	3	1	2	1	3	3	0	3	1	2	2
E21P6	EMS2	12	12	15	80	16.6	144	45	7	3	1	2	1	2	3	3	3	1	2	1
E21P7	EMS2	29	14	14	100	19.1	406	59	5	4	1	2	1	5	3	3	3	1	2	2
E22P1	EMS2	14	12	13	92.3077	17.5	168	48	5	4	1	2	1	5	3	3	3	1	2	1
E22P10	EMS2	6	13	16	81.25	16.8	78	60	7	4	1	2	1	5	3	3	1	1	2	1
E22P11	EMS2	13	12	14	85.7143	17.3	156	45	7	3	1	2	1	3	1	3	1	1	5	1
E22P12	EMS2	17	13	13	100	17.1	221	62	7	3	1	2	1	3	1	3	3	1	5	1
E22P13	EMS2	15	12	13	92.3077	18.2	180	44	5	3	1	2	1	3	3	0	1	1	5	1
E22P2	EMS2	8	9	10	90	13.1	72	42	5	3	1	2	1	5	3	3	3	1	5	1
E22P3	EMS2	12	11	13	84.6154	18.3	132	48	5	3	1	2	1	3	3	3	3	1	2	1
E22P4	EMS2	9	12	16	75	17.2	108	43	7	3	1	2	1	5	3	3	1	1	5	1
E22P5	EMS2	8	11	14	78.5714	17.5	88	43	7	3	1	2	1	5	3	3	3	1	5	1
E22P6	EMS2	11	12	12	100	15.7	132	44	7	3	1	2	1	1	1	0	3	1	5	1
E22P7	EMS2	8	12	13	92.3077	17.2	96	46	7	3	1	2	1	3	5	3	3	1	5	1
E22P8	EMS2	6	14	15	93.3333	17.5	84	45	7	3	1	2	1	5	1	3	3	1	5	1
E22P9	EMS2	25	12	15	80	17.4	300	44	7	3	1	2	1	6	1	3	3	1	5	1
E23P10	EMS2	20	12	14	85.7143	16.5	240	44	7	3	1	2	1	5	1	3	3	1	2	1
E23P11	EMS2	37	11	16	68.75	17.9	407	41	7	3	1	2	1	3	1	3	1	1	2	1
E23P12	EMS2	12	12	17	70.5882	18.5	144	41	5	3	1	2	1	1	3	0	3	1	5	1
E23P13	EMS2	8	12	15	80	18.5	96	44	5	3	1	2	1	2	1	0	3	1	2	1
E23P14	EMS2	13	13	15	86.6667	15.9	169	47	7	3	1	2	1	1	1	3	3	1	5	1
E23P2	EMS2	3	4	9	44.4444	13	12	59	7	3	1	2	1	5	3	3	3	1	5	1
E23P3	EMS2	11	10	12	83.3333	16.3	110	42	7	3	1	2	1	1	1	0	5	1	5	1
E23P4	EMS2	7	13	15	86.6667	17.3	91	49	5	3	1	2	1	6	3	5	3	1	5	1
E23P5	EMS2	11	8	12	66.6667	17.5	88	44	5	3	1	2	1	2	3	0	1	1	5	1
E23P6	EMS2	10	13	15	86.6667	17.4	130	39	7	3	1	2	1	1	3	0	3	1	2	1
E23P7	EMS2	15	11	13	84.6154	15.8	165	63	5	3	1	2	1	3	1	0	1	1	2	1
E23P9	EMS2	11	13	15	86.6667	17.6	143	39	7	3	1	2	1	5	3	3	3	1	2	1
E24P1	EMS2	24	16	18	88.8889	19.3	384	40	7	3	1	2	1	1	5	3	3	1	5	1
E24P10	EMS2	12	11	14	78.5714	16.1	132	40	7	3	1	2	1	5	3	5	1	1	2	1
E24P11	EMS2	12	12	16	75	17	144	44	7	3	1	2	1	5	5	7	1	1	2	2
E24P12	EMS2	5	6	11	54.5455	13.8	30	40	7	3	1	2	1	3	3	5	3	1	2	1
E24P13	EMS2	8	15	17	88.2353	17.4	120	41	7	3	1	2	1	5	3	7	3	1	2	1
E24P14	EMS2	17	11	17	64.7059	17.6	187	58	7	3	1	2	1	4	3	7	3	1	2	1
E24P15	EMS2	7	7	12	58.3333	13.8	49	59	7	3	1	2	1	4	3	7	1	1	5	2
E24P16	EMS2	13	10	14	71.4286	17.8	130	40	7	3	1	2	1	4	3	7	3	1	2	1
E24P17	EMS2	12	9	13	69.2308	16.1	108	40	5	3	1	2	1	4	3	7	3	1	2	1
E24P18	EMS2	10	10	13	76.9231	14.3	100	39	5	3	1	2	1	4	3	7	3	1	2	1
E24P2	EMS2	11	13	16	81.25	17.6	143	40	5	3	1	2	1	1	3	0	1	1	5	1
E24P3	EMS2	19	15	16	93.75	15.4	285	44	5	3	1	2	1	3	3	3	1	1	2	1
E24P4	EMS2	16	15	15	100	17.8	240	43	5	3	1	2	1	2	3	3	1	1	5	1
E24P6	EMS2	18	14	16	87.5	17.2	252	45	5	3	1	2	1	5	3	5	1	1	2	1
E24P7	EMS2	11	13	15	86.6667	17.2	143	41	7	3	1	2	1	2	3	3	3	1	5	1
E24P8	EMS2	12	11	14	78.5714	16.9	132	41	7	3	1	2	1	2	3	0	3	1	2	2
E24P9	EMS2	10	11	14	78.5714	16.3	110	44	5	3	1	2	1	1	3	5	3	1	2	1
E25P1	EMS2	12	11	15	73.3333	16.7	132	43	7	3	1	2	1	1	3	0	3	1	5	1
E25P10	EMS2	15	16	17	94.1176	17.3	240	45	5	3	1	2	1	4	3	7	3	1	2	1
E25P11	EMS2	26	10	14	71.4286	16.5	260	42	7	3	1	2	1	5	5	7	1	1	2	1
E25P12	EMS2	12	13	16	81.25	17.6	156	49	5	3	1	2	1	4	3	7	3	1	2	2
E25P2	EMS2	31	13	14	92.8571	15.8	403	44	7	3	1	2	1	5	3	3	1	1	2	1
E25P3	EMS2	6	12	15	80	15.9	72	43	7	3	1	2	1	1	3	3	3	1	2	1
E25P5	EMS2	39	15	16	93.75	17.8	585	41	7	3	1	2	1	2	3	0	3	1	2	1
E25P6	EMS2	13	11	15	73.3333	17.5	143	49	7	3	1	2	1	2	3	0	3	1	2	2
E25P7	EMS2	10	13	16	81.25	17.1	130	45	7	3	1	2	1	3	3	0	1	1	2	1
E25P9	EMS2	16	12	15	80	16.5	192	46	5	3	1	2	1	4	3	7	3	1	2	1
E26P1	EMS2	22	9	14	64.2857	17.3	198	46	7	3	1	2	1	5	3	3	1	1	2	1
E26P10	EMS2	9	15	16	93.75	17.3	135	45	7	3	1	2	1	4	3	5	1	1	2	1
E26P11	EMS2	26	12	16	75	17.2	312	43	7	3	1	2	1	5	5	5	1	1	2	1
E26P2	EMS2	19	14	16	87.5	18.2	266	39	7	3	1	2	1	4	7	5	1	1	5	1
E26P3	EMS2	69	14	15	93.3333	17.4	966	42	7	3	1	2	1	1	3	5	1	1	5	2
E26P6	EMS2	36	12	15	80	17.8	432	43	7	3	1	2	1	5	3	5	3	1	2	1
E26P7	EMS2	12	13	14	92.8571	16	156	41	7	3	1	2	1	5	5	5	1	1	2	1
E26P8	EMS2	46	18	19	94.7368	18.8	828	43	7	3	1	2	1	5	5	5	1	1	5	1
E26P9	EMS2	28	14	15	93.3333	16.6	392	44	7	3	1	2	1	5	3	5	1	1	2	1
E27P1	EMS2	21	14	17	82.3529	18	294	40	5	3	1	2	1	4	5	5	3	1	2	2
E27P10	EMS2	29	12	17	70.5882	17.5	348	40	7	3	1	2	1	5	5	5	1	1	2	1
E27P11	EMS2	24	11	14	78.5714	15.5	264	41	7	3	1	2	1	5	3	5	3	1	5	1
E27P12	EMS2	11	16	18	88.8889	17.9	176	44	7	3	1	2	1	5	3	5	1	1	5	1
E27P2	EMS2	16	13	14	92.8571	17.2	208	46	5	3	1	2	1	1	3	3	1	1	2	1
E27P3	EMS2	13	12	14	85.7143	17.5	156	45	7	3	1	2	1	5	3	7	1	1	2	1
E27P5	EMS2	9	13	14	92.8571	17.1	117	44	7	3	1	2	1	5	3	5	3	1	2	1
E27P6	EMS2	31	13	15	86.6667	16.9	403	40	7	3	1	2	1	5	5	5	3	1	2	1
E27P7	EMS2	27	11	11	100	16.7	297	59	5	3	1	2	1	3	3	3	1	1	2	1
E27P8	EMS2	56	13	17	76.4706	17	728	40	7	3	1	2	1	5	3	7	1	1	2	1
E27P9	EMS2	6	11	13	84.6154	15.2	66	40	7	3	1	2	1	5	3	5	3	1	2	1
E28P1	EMS2	19	12	14	85.7143	17.3	228	38	7	3	1	2	1	3	7	5	1	1	2	1
E28P10	EMS2	29	14	14	100	17.6	406	44	7	3	1	2	1	5	3	7	3	1	2	1
E28P11	EMS2	24	17	18	94.4444	17	408	61	7	3	1	2	1	5	3	3	3	1	2	1
E28P12	EMS2	9	14	15	93.3333	16.7	126	40	7	3	1	2	1	2	3	0	1	1	5	1
E28P13	EMS2	8	13	15	86.6667	16.3	104	43	7	3	1	2	1	5	3	7	3	1	2	1
E28P14	EMS2	56	12	17	70.5882	16.6	672	39	7	3	1	2	1	5	5	7	1	1	2	1
E28P15	EMS2	13	6	9	66.6667	13.8	78	48	7	3	1	2	1	5	5	5	1	1	2	1
E28P16	EMS2	14	15	16	93.75	16.7	210	43	7	3	1	2	1	2	3	0	1	1	2	1
E28P2	EMS2	33	12	15	80	16.7	396	40	7	3	1	2	1	3	3	5	1	1	5	1
E28P3	EMS2	26	12	14	85.7143	16.2	312	44	7	3	1	2	1	3	3	5	1	1	5	2
E28P4	EMS2	31	15	17	88.2353	18.3	465	45	7	3	1	2	1	2	3	0	3	1	1	1
E28P5	EMS2	8	9	13	69.2308	16.2	72	41	7	3	1	2	1	3	3	0	3	1	2	1
E28P6	EMS2	3	16	16	100	16.5	48	56	7	3	1	2	1	5	3	5	3	1	2	1
E28P7	EMS2	28	13	16	81.25	17	364	43	7	3	1	2	1	3	3	5	1	1	2	1
E28P8	EMS2	21	15	17	88.2353	18.4	315	43	7	3	1	2	1	5	3	5	1	1	2	1
E28P9	EMS2	40	15	18	83.3333	17.9	600	40	7	3	1	2	1	5	3	7	1	1	2	1
E29P1	EMS2	29	16	16	100	16	464	46	7	3	1	2	1	5	5	7	3	1	2	1
E29P10	EMS2	16	13	16	81.25	17	208	44	7	3	1	2	1	2	3	0	3	1	2	1
E29P11	EMS2	12	10	14	71.4286	15.6	120	59	7	3	1	2	1	5	3	7	3	1	2	1
E29P12	EMS2	28	9	13	69.2308	13.9	252	40	7	3	1	2	1	5	3	5	1	1	5	1
E29P13	EMS2	37	13	15	86.6667	17.7	481	43	5	3	1	2	1	1	3	0	1	1	2	1
E29P14	EMS2	16	15	15	100	16.9	240	39	7	3	1	2	1	5	5	5	1	1	5	1
E29P15	EMS2	17	12	14	85.7143	16.4	204	48	7	3	1	2	1	1	5	5	1	1	2	1
E29P16	EMS2	27	15	17	88.2353	19.1	405	43	7	3	1	2	1	2	5	0	3	1	2	1
E29P18	EMS2	17	14	17	82.3529	18.2	238	43	7	3	1	2	1	3	7	0	3	1	2	1
E29P2	EMS2	6	15	17	88.2353	17.2	90	62	7	3	1	2	1	4	3	7	1	1	5	1
E29P4	EMS2	19	15	17	88.2353	18.3	285	58	5	4	1	2	1	2	3	3	5	1	5	1
E29P5	EMS2	7	16	18	88.8889	17.7	112	60	5	4	1	2	1	3	3	0	3	1	2	2
E29P6	EMS2	19	13	15	86.6667	17.6	247	43	7	3	1	2	1	5	5	7	1	1	2	1
E29P7	EMS2	29	11	14	78.5714	17	319	38	7	3	1	2	1	4	3	5	1	1	2	1
E29P8	EMS2	32	16	16	100	18.6	512	38	7	3	1	2	1	5	7	5	3	1	2	1
E29P9	EMS2	14	16	17	94.1176	17.6	224	39	5	3	1	2	1	5	5	5	3	1	5	2
E30P1	EMS2	20	16	17	94.1176	18.1	320	46	5	3	1	2	1	2	3	5	1	1	2	1
E30P10	EMS2	20	14	16	87.5	18	280	42	5	3	1	2	1	1	3	3	3	1	5	1
E30P11	EMS2	27	16	16	100	18	432	45	7	3	1	2	1	1	3	3	1	1	2	1
E30P12	EMS2	21	7	11	63.6364	14.1	147	39	7	3	1	2	1	5	3	5	3	1	2	1
E30P13	EMS2	30	13	15	86.6667	17.1	390	46	7	3	1	2	1	5	3	5	5	1	5	1
E30P14	EMS2	15	10	14	71.4286	15.7	150	39	3	3	1	2	1	2	3	5	3	1	5	1
E30P15	EMS2	10	13	16	81.25	16.5	130	42	7	3	1	2	1	4	3	5	1	1	2	1
E30P16	EMS2	5	9	12	75	16.4	45	39	5	3	1	2	1	3	3	0	1	1	2	1
E30P17	EMS2	14	10	13	76.9231	14.9	140	41	5	4	1	2	1	2	3	3	1	1	5	2
E30P2	EMS2	14	12	17	70.5882	18.1	168	60	5	3	1	2	1	1	3	0	1	1	5	1
E30P3	EMS2	9	14	19	73.6842	16.3	126	45	7	3	1	2	1	4	3	7	1	1	2	1
E30P5	EMS2	29	16	16	100	18.2	464	58	7	3	1	2	1	4	3	3	3	1	2	1
E30P6	EMS2	7	12	15	80	16.8	84	43	7	3	1	2	1	1	3	5	1	1	2	1
E30P7	EMS2	10	15	17	88.2353	17.8	150	38	7	3	1	2	1	5	3	7	1	1	5	1
E30P8	EMS2	33	16	17	94.1176	18.6	528	38	7	3	1	2	1	5	3	7	1	1	5	1
E30P9	EMS2	18	15	16	93.75	17.5	270	39	7	3	1	2	1	5	3	7	3	1	5	1
E31P1	EMS2	25	9	16	56.25	17.1	225	40	7	3	1	2	1	2	3	0	1	1	2	1
E31P10	EMS2	21	12	15	80	18.4	252	44	5	3	1	2	1	2	3	0	1	1	5	1
E31P11	EMS2	11	12	15	80	17.8	132	46	7	3	1	2	1	1	5	0	3	1	5	1
E31P12	EMS2	12	12	15	80	16.9	144	40	5	3	1	2	1	2	5	0	3	1	2	1
E31P13	EMS2	13	10	11	90.9091	14	130	44	7	3	1	2	1	1	1	0	3	1	5	1
E31P15	EMS2	10	13	17	76.4706	17	130	42	7	3	1	2	1	4	3	5	3	1	2	1
E31P16	EMS2	18	14	16	87.5	17.7	252	43	7	3	1	2	1	4	1	5	1	1	5	1
E31P17	EMS2	13	12	13	92.3077	13.7	156	42	7	3	1	2	1	2	1	5	1	1	2	1
E31P18	EMS2	23	15	15	100	18.6	345	44	5	3	1	2	1	4	5	3	1	1	5	1
E31P2	EMS2	15	11	13	84.6154	16.9	165	43	7	3	1	2	1	2	1	3	1	1	2	1
E31P4	EMS2	11	7	7	100	12.3	77	43	5	3	1	2	1	1	3	3	1	1	5	1
E31P5	EMS2	1	0	10	0	11.1	0	48	7	3	1	2	1	1	1	0	1	1	5	1
E31P6	EMS2	8	14	17	82.3529	17.1	112	43	7	3	1	2	1	1	3	3	1	1	2	1
E31P8	EMS2	9	9	13	69.2308	17.6	81	42	7	3	1	2	1	2	5	0	1	1	5	1
E31P9	EMS2	15	16	17	94.1176	17.9	240	39	5	3	1	2	1	4	1	5	3	1	5	1
E32P1	EMS2	12	11	15	73.3333	17.1	132	40	7	3	1	2	1	1	1	0	1	1	5	2
E32P10	EMS2	40	15	15	100	17.7	600	41	7	3	1	2	1	5	1	5	1	1	2	1
E32P11	EMS2	40	13	13	100	17	520	42	7	3	1	2	1	4	3	5	1	1	5	2
E32P12	EMS2	6	15	15	100	17.6	90	44	7	3	1	2	1	7	3	5	1	1	2	1
E32P2	EMS2	11	11	14	78.5714	16.8	121	38	5	3	1	2	1	1	1	3	1	1	2	1
E32P3	EMS2	33	13	14	92.8571	16.5	429	45	7	3	1	2	1	6	1	5	1	1	2	1
E32P4	EMS2	20	16	17	94.1176	18.8	320	44	5	3	1	2	1	6	3	0	1	1	2	1
E32P5	EMS2	19	13	13	100	17.1	247	38	7	3	1	2	1	2	1	3	1	1	2	2
E32P6	EMS2	65	14	14	100	18.3	910	38	7	3	1	2	1	5	1	3	1	1	2	1
E32P7	EMS2	20	13	13	100	16.8	260	38	7	3	1	2	1	5	1	0	1	1	5	1
E32P8	EMS2	25	14	14	100	16.8	350	46	7	3	1	2	1	6	3	3	1	1	5	2
E32P9	EMS2	27	16	16	100	17.9	432	45	5	3	1	2	1	6	1	3	1	1	5	1
E33P1	EMS2	40	14	14	100	17.8	560	39	7	3	1	2	1	5	5	0	1	1	5	1
E33P10	EMS2	22	17	18	94.4444	14.5	374	38	7	3	1	2	1	6	7	0	3	1	5	2
E33P11	EMS2	8	8	10	80	13.8	64	39	7	3	1	2	1	5	5	5	3	1	5	1
E33P12	EMS2	14	10	10	100	15.2	140	38	7	3	1	2	1	1	1	0	1	1	1	1
E33P13	EMS2	10	13	15	86.6667	17.6	130	39	7	3	1	2	1	1	1	0	5	1	5	1
E33P14	EMS2	31	15	16	93.75	18.1	465	39	7	3	1	2	1	1	1	0	1	1	2	1
E33P15	EMS2	21	12	15	80	17.8	252	39	7	4	1	2	1	2	1	0	1	1	5	1
E33P16	EMS2	9	14	15	93.3333	17.9	126	43	7	3	1	2	1	5	5	3	1	1	2	1
E33P2	EMS2	25	8	12	66.6667	15.4	200	39	7	3	1	2	1	1	1	0	1	1	5	1
E33P3	EMS2	17	11	14	78.5714	16.5	187	39	7	3	1	2	1	1	1	0	1	1	2	1
E33P4	EMS2	23	13	15	86.6667	17.1	299	39	7	3	1	2	1	1	1	0	3	1	5	1
E33P5	EMS2	22	12	13	92.3077	16.3	264	39	7	3	1	2	1	3	3	0	3	1	5	1
E33P6	EMS2	41	9	13	69.2308	16.1	369	40	7	3	1	2	1	6	7	0	3	1	5	1
E33P7	EMS2	15	14	15	93.3333	16.9	210	39	7	3	1	2	1	6	7	0	1	1	2	1
E33P8	EMS2	13	15	17	88.2353	17.6	195	39	7	3	1	2	1	5	5	3	1	1	2	1
E33P9	EMS2	27	18	18	100	18.7	486	38	7	3	1	2	1	1	1	0	1	1	2	1
E34P1	EMS2	19	13	15	86.6667	17.7	247	39	7	3	1	2	1	5	3	0	1	1	2	1
E34P10	EMS2	14	18	19	94.7368	18.8	252	38	7	3	1	2	1	6	1	5	3	1	2	1
E34P11	EMS2	19	12	16	75	18.6	228	38	7	3	1	2	1	1	3	0	3	1	5	1
E34P12	EMS2	13	12	13	92.3077	15	156	43	7	3	1	2	1	2	1	0	1	1	2	1
E34P13	EMS2	5	13	15	86.6667	17.2	65	40	7	3	1	2	1	1	1	0	1	1	2	1
E34P14	EMS2	14	12	14	85.7143	15.1	168	43	7	3	1	2	1	5	3	0	1	1	5	2
E34P15	EMS2	23	15	15	100	18.8	345	40	7	3	1	2	1	5	1	0	1	1	5	1
E34P16	EMS2	15	6	11	54.5455	13.8	90	39	7	3	1	2	1	4	3	5	3	1	2	1
E34P2	EMS2	20	14	16	87.5	17.7	280	39	7	3	1	2	1	1	1	0	3	1	5	2
E34P3	EMS2	24	17	18	94.4444	18.4	408	46	7	3	1	2	1	1	1	0	1	1	5	2
E34P5	EMS2	13	12	14	85.7143	16.4	156	48	7	3	1	2	1	2	3	0	1	1	5	1
E34P6	EMS2	8	16	17	94.1176	17.4	128	39	5	3	1	2	1	1	1	0	3	1	5	1
E34P7	EMS2	10	12	15	80	17	120	39	7	3	1	2	1	5	3	0	3	1	2	1
E34P8	EMS2	29	16	17	94.1176	18.7	464	39	7	3	1	2	1	3	3	0	1	1	2	1
E34P9	EMS2	22	13	13	100	17.3	286	39	7	3	1	2	1	5	5	0	3	1	2	1
E35P10	EMS2	11	9	14	64.2857	15.6	99	38	7	3	1	2	1	4	1	0	3	1	2	1
E35P11	EMS2	8	13	19	68.4211	15.1	104	57	7	3	1	2	1	5	1	5	3	1	2	1
E35P12	EMS2	45	14	15	93.3333	18.3	630	40	7	3	1	2	1	1	3	0	1	1	2	1
E35P13	EMS2	27	14	16	87.5	18.5	378	38	7	3	1	2	1	7	1	5	3	1	2	1
E35P14	EMS2	18	14	16	87.5	17.9	252	38	7	3	1	2	1	5	1	0	1	1	2	1
E35P15	EMS2	12	15	15	100	18.2	180	40	7	3	1	2	1	1	3	3	1	1	2	1
E35P16	EMS2	16	14	14	100	17.1	224	39	7	3	1	2	1	5	5	0	1	1	5	1
E35P17	EMS2	12	12	14	85.7143	17.6	144	48	5	3	1	2	1	1	3	0	1	1	1	1
E35P2	EMS2	11	7	10	70	15.2	77	43	7	3	1	2	1	5	1	0	1	1	5	1
E35P3	EMS2	23	10	12	83.3333	16.8	230	39	7	3	1	2	1	5	3	3	1	1	2	1
E35P4	EMS2	17	14	16	87.5	17.4	238	45	7	3	1	2	1	1	1	0	1	1	1	1
E35P5	EMS2	25	11	14	78.5714	15.6	275	39	7	3	1	2	1	5	1	3	1	1	1	1
E35P6	EMS2	22	11	13	84.6154	17.7	242	38	7	3	1	2	1	5	1	5	1	1	5	1
E35P7	EMS2	29	14	15	93.3333	16.9	406	45	7	3	1	2	1	2	1	0	1	1	2	1
E35P8	EMS2	24	14	16	87.5	16.9	336	38	7	3	1	2	1	7	5	5	3	1	2	1
E35P9	EMS2	22	6	14	42.8571	15	132	38	7	3	1	2	1	7	1	5	3	1	2	1
E36P1	EMS2	16	13	16	81.25	16	208	43	7	3	1	2	1	2	1	0	3	1	2	1
E36P10	EMS2	49	14	17	82.3529	17.2	686	41	7	3	1	2	1	5	1	0	1	1	5	1
E36P11	EMS2	42	12	14	85.7143	15.7	504	41	7	3	1	2	1	5	3	0	3	1	1	1
E36P12	EMS2	18	8	15	53.3333	16.5	144	41	7	3	1	2	1	1	1	0	1	1	1	1
E36P13	EMS2	28	12	17	70.5882	16.2	336	44	7	3	1	2	1	1	1	0	3	1	2	1
E36P14	EMS2	17	12	15	80	16.1	204	38	7	3	1	2	1	5	1	0	1	1	5	1
E36P15	EMS2	25	11	15	73.3333	16.6	275	48	7	3	1	2	1	1	5	0	5	1	5	1
E36P16	EMS2	15	6	8	75	12.8	90	39	7	3	1	2	1	1	1	0	3	1	5	1
E36P2	EMS2	27	12	15	80	16.6	324	38	7	3	1	2	1	1	1	0	5	1	2	1
E36P3	EMS2	17	10	13	76.9231	12.5	170	41	7	3	1	2	1	2	1	0	1	1	2	1
E36P4	EMS2	13	13	15	86.6667	15.8	169	40	5	3	1	2	1	1	1	0	3	1	2	1
E36P5	EMS2	23	12	15	80	17	276	40	7	3	1	2	1	1	1	0	1	1	2	1
E36P6	EMS2	9	12	14	85.7143	16.4	108	46	7	3	1	2	1	5	1	0	1	1	2	1
E36P7	EMS2	17	11	17	64.7059	19	187	38	7	3	1	2	1	1	1	0	1	1	2	1
E36P8	EMS2	16	13	18	72.2222	17.8	208	38	7	3	1	2	1	3	5	0	3	1	2	1
E36P9	EMS2	13	8	15	53.3333	14.9	104	46	7	3	1	2	1	2	1	0	1	1	5	1
E37P10	EMS2	11	10	14	71.4286	14.8	110	45	7	3	1	2	1	2	1	0	3	1	2	1
E37P11	EMS2	28	11	14	78.5714	15.6	308	46	7	3	1	2	1	1	1	0	1	1	5	1
E37P12	EMS2	20	11	13	84.6154	14.5	220	42	7	3	1	2	1	1	1	0	1	1	5	1
E37P2	EMS2	12	7	9	77.7778	12.4	84	43	5	3	1	2	1	3	1	0	1	1	5	1
E37P3	EMS2	16	10	18	55.5556	17.1	160	40	7	3	1	2	1	5	3	0	1	1	2	1
E37P4	EMS2	17	15	16	93.75	16.1	255	38	7	3	1	2	1	1	1	0	1	1	2	2
E37P5	EMS2	24	12	13	92.3077	16.3	288	44	7	3	1	2	1	5	3	3	1	1	2	1
E37P6	EMS2	18	15	16	93.75	18.1	270	42	7	3	1	2	1	6	1	3	1	1	5	1
E37P7	EMS2	18	15	16	93.75	17	270	41	7	3	1	2	1	1	3	0	1	1	5	1
E37P8	EMS2	30	15	18	83.3333	19.1	450	41	7	3	1	2	1	3	3	3	1	1	2	1
E37P9	EMS2	19	11	13	84.6154	15.8	209	41	7	3	1	2	1	1	1	0	3	1	2	1
E38P1	EMS2	18	13	14	92.8571	17.3	234	38	7	3	1	2	1	3	7	3	1	1	2	1
E38P11	EMS2	17	12	15	80	15.5	204	40	7	3	1	2	1	5	3	0	1	1	5	1
E38P2	EMS2	8	15	16	93.75	16.1	120	41	7	3	1	2	1	5	3	0	3	1	5	1
E38P4	EMS2	32	10	11	90.9091	15.9	320	39	7	3	1	2	1	7	3	5	3	1	5	1
E39P2	EMS2	38	10	17	58.8235	13.1	380	44	7	3	1	2	1	1	3	0	1	1	5	1
E39P7	EMS2	24	11	13	84.6154	15.6	264	43	7	3	1	2	1	5	3	3	3	1	5	1
E40P1	EMS2	19	15	16	93.75	17	285	46	5	3	1	2	1	1	1	0	3	1	5	1
E40P13	EMS2	4	11	15	73.3333	15.6	44	40	7	3	1	2	1	5	3	3	1	1	2	1
E40P14	EMS2	19	12	14	85.7143	16.4	228	41	7	3	1	2	1	1	3	0	5	1	2	1
E40P4	EMS2	6	3	7	42.8571	13	18	52	7	3	1	2	1	5	3	0	3	1	2	1
E40P5	EMS2	14	11	12	91.6667	15.2	154	54	7	3	1	2	1	1	1	0	3	1	2	1
E40P6	EMS2	4	10	13	76.9231	14.7	40	49	7	4	1	2	1	2	1	0	1	1	2	1
E40P7	EMS2	13	12	17	70.5882	16.3	156	52	7	3	1	2	1	5	1	0	3	1	2	1
E40P8	EMS2	13	13	16	81.25	15.8	169	58	7	3	1	2	1	1	1	0	3	1	2	1
E40P9	EMS2	12	12	15	80	15.4	144	47	7	3	1	2	1	1	3	0	3	1	2	1
E41P1	EMS2	15	11	15	73.3333	16.3	165	53	5	3	1	2	1	3	1	5	1	1	5	1
E41P10	EMS2	12	8	12	66.6667	14.7	96	49	5	3	1	2	1	3	1	3	3	1	5	1
E41P11	EMS2	9	12	13	92.3077	16	108	51	7	3	1	2	1	3	1	0	3	1	5	1
E41P12	EMS2	20	14	16	87.5	16.9	280	57	7	4	1	2	1	3	3	0	3	1	5	1
E41P13	EMS2	14	11	15	73.3333	16.2	154	49	7	3	1	2	1	1	1	0	1	1	2	1
E41P14	EMS2	3	5	8	62.5	11	15	60	7	3	1	2	1	2	0	0	3	1	2	2
E41P2	EMS2	10	11	15	73.3333	16.1	110	48	5	3	1	2	1	1	1	0	3	1	5	1
E41P3	EMS2	5	10	16	62.5	17	50	52	7	3	1	2	1	1	1	0	1	1	2	1
E41P4	EMS2	9	12	15	80	16.3	108	41	5	3	1	2	1	1	5	0	3	1	2	2
E41P5	EMS2	9	7	9	77.7778	15.7	63	41	7	3	1	2	1	4	1	0	3	1	2	1
E41P6	EMS2	15	11	12	91.6667	16	165	53	7	3	1	2	1	1	1	0	3	1	2	2
E41P7	EMS2	11	9	13	69.2308	16.6	99	58	7	3	1	2	1	6	1	7	1	1	2	1
E41P8	EMS2	12	7	15	46.6667	16.2	84	52	7	3	1	2	1	1	3	0	3	1	2	1
E41P9	EMS2	3	9	14	64.2857	15.6	27	41	7	3	1	2	1	1	3	0	3	1	2	1
E42P1	EMS2	5	10	14	71.4286	15.9	50	49	5	3	1	2	1	1	1	0	1	1	2	1
E42P10	EMS2	11	11	14	78.5714	16.9	121	41	5	3	1	2	1	5	3	3	1	1	2	2
E42P11	EMS2	24	15	18	83.3333	14.8	360	51	7	3	1	2	1	3	3	3	3	1	2	1
E42P13	EMS2	8	5	16	31.25	16.6	40	54	7	3	1	2	1	3	1	3	1	1	5	1
E42P14	EMS2	4	13	15	86.6667	16.5	52	41	7	3	1	2	1	3	3	3	1	1	2	1
E42P2	EMS2	5	13	16	81.25	16.2	65	41	5	3	1	2	1	4	3	5	3	1	2	1
E42P3	EMS2	26	14	16	87.5	17.1	364	48	5	3	1	2	1	1	5	0	1	1	2	1
E42P4	EMS2	14	10	15	66.6667	17.7	140	45	5	3	1	2	1	1	1	0	3	1	5	1
E42P5	EMS2	2	13	15	86.6667	14.1	26	46	7	3	1	2	1	1	3	0	3	1	5	1
E42P6	EMS2	6	9	11	81.8182	14.5	54	41	7	3	1	2	1	5	3	3	3	1	5	1
E42P7	EMS2	11	11	11	100	14.1	121	41	7	3	1	2	1	3	3	3	1	1	5	1
E42P8	EMS2	3	7	13	53.8462	14.6	21	41	7	3	1	2	1	5	3	3	1	1	5	1
E42P9	EMS2	18	14	17	82.3529	16.7	252	39	7	3	1	2	1	7	5	5	3	1	2	1
E43P1	EMS2	9	15	15	100	17.7	135	48	7	3	1	2	1	2	0	0	3	1	2	1
E43P10	EMS2	4	11	15	73.3333	15.4	44	46	7	3	1	2	1	3	3	3	1	1	2	1
E43P11	EMS2	18	9	12	75	14.7	162	44	7	3	1	2	1	5	1	3	1	1	2	1
E43P12	EMS2	9	18	19	94.7368	19.5	162	40	7	3	1	2	1	7	1	5	3	1	2	1
E43P13	EMS2	4	0	6	0	13.4	0	45	7	3	1	2	1	5	1	3	3	1	2	1
E43P14	EMS2	6	10	16	62.5	17.7	60	41	7	3	1	2	1	3	1	3	1	1	5	1
E43P15	EMS2	10	8	14	57.1429	16.2	80	41	7	3	1	2	1	7	3	7	1	1	2	2
E43P16	EMS2	10	2	13	15.3846	15.1	20	44	5	3	1	2	1	4	1	3	1	1	2	1
E43P17	EMS2	8	14	16	87.5	17	112	43	5	3	1	2	1	5	1	0	1	1	2	1
E43P18	EMS2	10	15	18	83.3333	19.3	150	48	5	3	1	2	1	5	1	0	3	1	2	1
E43P2	EMS2	6	3	16	18.75	16.4	18	50	5	3	1	2	1	4	1	3	1	1	5	1
E43P3	EMS2	38	16	17	94.1176	17.6	608	39	5	3	1	2	1	7	3	7	1	1	2	2
E43P4	EMS2	13	13	14	92.8571	15.5	169	48	7	3	1	2	1	7	3	7	1	1	5	1
E43P5	EMS2	30	10	14	71.4286	16.7	300	45	7	3	1	2	1	5	1	5	1	1	2	2
E43P6	EMS2	14	14	16	87.5	16.6	196	46	5	3	1	2	1	3	3	3	1	1	5	1
E43P7	EMS2	11	9	11	81.8182	13.1	99	41	5	3	1	2	1	7	3	5	1	1	5	1
E43P8	EMS2	16	8	11	72.7273	11.7	128	40	5	3	1	2	1	4	3	5	1	1	2	2
E43P9	EMS2	20	6	14	42.8571	16.1	120	48	5	3	1	2	1	5	1	3	1	1	5	1
E44P5	EMS2	12	13	13	100	15.2	156	39	7	3	1	2	1	3	1	5	3	1	5	1
E45P10	EMS2	25	12	14	85.7143	17.2	300	47	7	3	1	2	1	1	1	0	3	1	5	1
E45P11	EMS2	4	6	8	75	13.6	24	41	7	4	1	2	1	3	3	3	1	1	5	1
E45P12	EMS2	8	13	14	92.8571	17.5	104	40	5	3	1	2	1	5	3	3	1	1	5	1
E45P13	EMS2	11	14	16	87.5	16.7	154	46	5	3	1	2	1	3	1	0	1	1	5	1
E45P2	EMS2	10	9	15	60	15.7	90	41	5	3	1	2	1	6	1	3	3	1	5	1
E45P4	EMS2	31	16	17	94.1176	16.8	496	40	7	3	1	2	1	7	3	7	1	1	2	1
E45P5	EMS2	11	10	13	76.9231	14.9	110	45	7	3	1	2	1	1	1	0	1	1	5	2
E45P6	EMS2	12	9	11	81.8182	12.5	108	44	5	4	1	2	1	5	3	0	1	1	5	1
E45P7	EMS2	14	10	14	71.4286	14.9	140	48	5	3	1	2	1	1	1	0	3	1	2	1
E45P8	EMS2	6	6	12	50	15.7	36	40	3	4	1	2	1	7	3	5	3	1	5	2
E45P9	EMS2	16	13	15	86.6667	16.6	208	46	5	3	1	2	1	5	3	0	3	1	5	2
E46P1	EMS2	9	6	12	50	16	54	46	7	3	1	2	1	3	3	0	1	1	5	1
E46P10	EMS2	10	0	10	0	13.5	0	48	5	3	1	2	1	3	1	0	1	1	5	2
E46P12	EMS2	5	11	14	78.5714	14.9	55	47	7	3	1	2	1	1	3	0	3	1	2	1
E46P13	EMS2	13	11	15	73.3333	16.1	143	48	5	3	1	2	1	1	3	0	1	1	2	2
E46P2	EMS2	12	15	16	93.75	16.8	180	46	7	3	1	2	1	5	3	3	3	1	2	1
E46P3	EMS2	21	14	14	100	16.4	294	51	7	3	1	2	1	1	1	0	3	1	5	2
E46P4	EMS2	5	15	17	88.2353	18.6	75	44	7	3	1	2	1	3	1	0	3	1	5	2
E46P5	EMS2	10	10	11	90.9091	15.9	100	48	7	3	1	2	1	1	1	0	3	1	5	2
E46P6	EMS2	12	15	17	88.2353	17.2	180	46	7	3	1	2	1	2	0	0	3	1	5	2
E46P7	EMS2	17	13	15	86.6667	17.3	221	52	5	3	1	2	1	3	3	0	1	1	5	2
E46P8	EMS2	9	16	17	94.1176	17.8	144	49	5	3	1	2	1	5	3	3	3	1	2	1
E46P9	EMS2	5	11	14	78.5714	16.5	55	48	5	3	1	2	1	1	1	0	3	1	5	1
E47P1	EMS2	3	11	16	68.75	15.9	33	47	7	3	1	2	1	1	3	0	1	1	5	2
E47P11	EMS2	14	12	16	75	17.5	168	41	7	3	1	2	1	3	3	0	3	1	5	2
E47P12	EMS2	12	12	15	80	17	144	46	7	3	1	2	1	3	1	0	1	1	2	1
E47P13	EMS2	10	12	15	80	15.4	120	41	7	3	1	2	1	1	3	0	3	1	5	2
E47P14	EMS2	9	12	15	80	15.7	108	48	7	3	1	2	1	1	1	0	3	1	5	2
E47P15	EMS2	12	11	14	78.5714	15.3	132	48	5	3	1	2	1	1	1	0	3	1	2	1
E47P2	EMS2	14	10	14	71.4286	15.6	140	45	7	3	1	2	1	3	3	0	5	1	5	1
E47P3	EMS2	12	14	17	82.3529	16.7	168	49	7	3	1	2	1	5	1	0	3	1	5	1
E47P4	EMS2	15	10	13	76.9231	14.1	150	51	7	3	1	2	1	5	3	7	3	1	5	1
E47P5	EMS2	13	14	17	82.3529	17.2	182	51	7	3	1	2	1	5	1	5	3	1	5	1
E47P6	EMS2	7	12	13	92.3077	17.7	84	54	7	3	1	2	1	5	1	3	3	1	5	1
E47P7	EMS2	15	11	12	91.6667	13	165	49	7	3	1	2	1	1	3	0	3	1	5	1
E47P8	EMS2	14	14	15	93.3333	17.6	196	40	7	3	1	2	1	1	3	0	3	1	5	1
E47P9	EMS2	16	12	14	85.7143	16.7	192	40	5	3	1	2	1	5	3	0	3	1	5	1
E48P1	EMS2	15	15	16	93.75	17.6	225	45	7	3	1	2	1	5	3	5	3	1	5	1
E48P10	EMS2	12	4	9	44.4444	12.6	48	46	7	4	1	2	1	7	3	5	3	1	5	1
E48P11	EMS2	33	15	17	88.2353	18.4	495	40	7	3	1	2	1	7	1	5	3	1	5	1
E48P12	EMS2	24	15	17	88.2353	18	360	40	7	3	1	2	1	5	3	3	3	1	5	1
E48P13	EMS2	28	12	14	85.7143	16.1	336	40	7	3	1	2	1	1	1	0	3	1	5	1
E48P14	EMS2	7	15	16	93.75	16.6	105	48	7	3	1	2	1	5	3	3	3	1	5	1
E48P15	EMS2	6	13	15	86.6667	16.6	78	49	7	3	1	2	1	5	1	0	3	1	5	2
E48P16	EMS2	16	14	16	87.5	17.7	224	50	7	3	1	2	1	4	3	3	3	1	5	2
E48P2	EMS2	10	13	14	92.8571	17.7	130	44	7	3	1	2	1	1	1	0	3	1	2	1
E48P3	EMS2	18	11	13	84.6154	14.6	198	41	3	3	1	2	1	3	3	0	3	1	5	1
E48P4	EMS2	11	9	12	75	15.8	99	46	7	3	1	2	1	5	3	0	3	1	5	1
E48P5	EMS2	21	11	14	78.5714	16.2	231	46	7	3	1	2	1	6	3	0	3	1	5	1
E48P6	EMS2	2	10	14	71.4286	15	20	47	7	3	1	2	1	2	1	0	3	1	5	1
E48P7	EMS2	6	13	14	92.8571	14.7	78	45	3	3	1	2	1	6	1	0	3	1	5	1
E48P8	EMS2	14	14	15	93.3333	17	196	41	7	3	1	2	1	1	1	0	5	1	2	2
E48P9	EMS2	4	2	8	25	12.4	8	48	7	3	1	2	1	1	3	0	3	1	2	1
E49P1	EMS2	6	12	16	75	16.7	72	50	7	3	1	2	1	1	1	0	1	1	2	1
E49P10	EMS2	28	5	11	45.4545	12.1	140	48	7	3	1	2	1	3	3	0	1	1	5	1
E49P11	EMS2	14	16	18	88.8889	18.5	224	51	7	3	1	2	1	2	1	0	1	1	2	1
E49P12	EMS2	9	10	15	66.6667	16.5	90	48	5	3	1	2	1	3	3	0	1	1	5	1
E49P13	EMS2	18	14	14	100	17.7	252	45	7	3	1	2	1	5	3	0	1	1	2	1
E49P14	EMS2	16	4	11	36.3636	12.1	64	49	5	3	1	2	1	3	3	0	1	1	2	2
E49P15	EMS2	14	10	16	62.5	16.1	140	41	5	3	1	2	1	1	3	0	1	1	5	1
E49P16	EMS2	7	16	16	100	16.7	112	47	7	3	1	2	1	1	1	0	1	1	5	1
E49P17	EMS2	8	17	17	100	16.9	136	45	5	3	1	2	1	1	1	0	3	1	2	2
E49P2	EMS2	10	10	15	66.6667	15.5	100	48	7	3	1	2	1	1	3	0	1	1	5	2
E49P3	EMS2	13	9	15	60	16.4	117	50	5	3	1	2	1	1	3	0	1	1	2	1
E49P4	EMS2	8	4	12	33.3333	14.7	32	45	7	3	1	2	1	3	3	0	1	1	2	1
E49P5	EMS2	15	8	14	57.1429	14.1	120	39	7	3	1	2	1	5	3	3	1	1	1	1
E49P6	EMS2	24	12	14	85.7143	17.4	288	46	7	4	1	2	1	1	1	0	1	1	1	1
E49P7	EMS2	4	16	16	100	17.8	64	39	7	3	1	2	1	7	3	5	1	1	5	1
E49P8	EMS2	23	9	11	81.8182	13.9	207	41	7	3	1	2	1	7	3	5	1	1	5	1
E49P9	EMS2	31	14	15	93.3333	16.9	434	41	7	3	1	2	1	5	3	0	1	1	5	1
E50P1	EMS2	14	14	15	93.3333	17.3	196	51	7	3	1	2	1	2	1	0	1	1	5	1
E50P10	EMS2	9	16	16	100	17.1	144	45	7	3	1	2	1	1	1	0	3	1	5	1
E50P11	EMS2	12	15	15	100	18	180	49	5	3	1	2	1	1	5	0	1	1	5	1
E50P12	EMS2	5	17	17	100	17.9	85	56	5	3	1	2	1	3	3	3	1	1	5	2
E50P13	EMS2	10	12	15	80	16.8	120	49	7	3	1	2	1	1	3	0	1	1	2	2
E50P14	EMS2	12	7	11	63.6364	11.9	84	49	5	3	1	2	1	1	3	0	3	1	2	1
E50P15	EMS2	5	10	12	83.3333	12.1	50	52	7	3	1	2	1	1	3	0	1	1	5	1
E50P16	EMS2	8	16	16	100	17	128	53	7	3	1	2	1	1	3	0	1	1	2	1
E50P2	EMS2	7	15	20	75	16.7	105	45	7	3	1	2	1	1	1	0	1	1	5	1
E50P3	EMS2	10	13	14	92.8571	16.7	130	50	7	3	1	2	1	2	3	0	1	1	2	1
E50P4	EMS2	5	14	14	100	16.5	70	48	7	3	1	2	1	1	1	0	1	1	5	1
E50P5	EMS2	9	15	15	100	16.1	135	49	7	3	1	2	1	2	3	0	1	1	5	1
E50P6	EMS2	9	13	15	86.6667	15.5	117	54	7	3	1	2	1	2	3	0	1	1	2	1
E50P7	EMS2	15	13	13	100	15.7	195	41	7	3	1	2	1	1	3	0	1	1	5	1
E50P8	EMS2	6	15	16	93.75	17.3	90	46	7	3	1	2	1	3	1	0	1	1	2	1
E50P9	EMS2	22	15	16	93.75	17.6	330	41	7	3	1	2	1	3	3	0	1	1	5	1
E51P1	EMS2	10	15	16	93.75	16.9	150	48	5	3	1	2	1	5	3	0	1	1	5	1
E51P10	EMS2	12	14	14	100	16.4	168	49	7	3	1	2	1	2	3	0	3	1	2	1
E51P11	EMS2	7	15	15	100	16.4	105	48	7	3	1	2	1	2	9	0	1	1	2	2
E51P12	EMS2	2	6	9	66.6667	11.8	12	46	7	3	1	2	1	1	1	0	1	1	2	1
E51P13	EMS2	13	8	14	57.1429	14.7	104	41	5	3	1	2	1	1	3	0	1	1	5	1
E51P14	EMS2	11	16	17	94.1176	17.4	176	41	5	3	1	2	1	2	1	0	1	1	5	1
E51P15	EMS2	7	14	14	100	16.8	98	45	5	3	1	2	1	1	1	0	1	1	2	1
[truncated: 202 more rows]

## Sheet: emergence
Genotype	Mutant Lines	emergence(29/09/20)	emergence(5/10/20)	emergence(12/10/20)	Germination			Mutant Lines	emergence(5/10/20)	Germination speed
	A1	11	16	16	16			A1	16	1.6
	A2	8	16	16	16			A2	16	1.6
	A3	11	15	15	15			A3	15	1.5
	A4	13	15	14	15			A4	15	1.5
	A5	13	15	15	15			A5	15	1.5
	A6	11	16	16	16			A6	16	1.6
	A7	2	16	15	16			A7	16	1.6
	A8	14	18	17	18			A8	18	1.8
	A9	7	20	20	20			A9	20	2
	A10	7	17	17	17			A10	17	1.7
	A11	11	17	17	17			A11	17	1.7
	A12	10	20	13	20			A12	20	2
	A13	7	17	16	17			A13	17	1.7
	A14	2	3	3	3			A14	3	0.3
	A15	7	18	17	18			A15	18	1.8
	A16	11	19	19	19			A16	19	1.9
	A17	9	18	19	19			A17	18	1.8
	A18	9	18	18	18			A18	18	1.8
	A19	15	19	18	19			A19	19	1.9
	A20	5	11	11	11			A20	11	1.1
	A21	11	16	16	16			A21	16	1.6
	A22	13	19	16	19			A22	19	1.9
	A23	5	6	6	6			A23	6	0.6
	A24	6	19	19	19			A24	19	1.9
	A25	11	17	16	17			A25	17	1.7
	A26	16	19	19	19			A26	19	1.9
	A27	11	18	18	18			A27	18	1.8
	A28	11	20	15	20			A28	20	2
	A29	13	19	19	19			A29	19	1.9
	A30	7	15	13	15			A30	15	1.5
	A31	8	16	16	16			A31	16	1.6
	A32	9	18	18	18			A32	18	1.8
	A33	12	12	12	12			A33	12	1.2
	A34	9	18	18	18			A34	18	1.8
	A35	9	12	12	12			A35	12	1.2
	A36	12	17	17	17			A36	17	1.7
	A37	9	15	15	15			A37	15	1.5
	A38	9	14	14	14			A38	14	1.4
	A39	10	17	17	17			A39	17	1.7
	A40	14	18	17				A40	18	1.8
	A41	11	17	17				A41	17	1.7
	A42	9	14	14				A42	14	1.4
	A43	14	17	17				A43	17	1.7
	A44	14	18	18				A44	18	1.8
	A45	8	14	14				A45	14	1.4
	A46	7	12	12				A46	12	1.2
	A47	12	19	19				A47	19	1.9
	A48	12	19	19				A48	19	1.9
	A49	2	9	9				A49	9	0.9
	A50	13	17	16				A50	17	1.7
	A51	9	19	19				A51	19	1.9
	A52	6	15	14				A52	15	1.5
	A53	8	18	17				A53	18	1.8
	A54	9	13	16				A54	13	1.3
	A55	1	9	9				A55	9	0.9
	A56	5	11	11				A56	11	1.1
	A57	5	9	10				A57	9	0.9
	A58	2	5	6				A58	5	0.5
	A59	5	14	14				A59	14	1.4
	A60	8	15	15				A60	15	1.5
	A61	10	15	16				A61	15	1.5
	A62	9	12	12				A62	12	1.2
	A63	5	13	16				A63	13	1.3
	A64	5	14	15				A64	14	1.4
	B1	8	13	13				B1	13	1.3
	B2	9	14	15				B2	14	1.4
	B3	7	12	13				B3	12	1.2
	B4	4	14	14				B4	14	1.4
	B5	12	16	16				B5	16	1.6
	B6	14	17	16				B6	17	1.7
	B7	12	17	17				B7	17	1.7
	B8	6	12	13				B8	12	1.2
	B9	8	13	14				B9	13	1.3
	B10	9	13	12				B10	13	1.3
	B11	7	13	13				B11	13	1.3
	B12	9	15	15				B12	15	1.5
	B13	5	17	16				B13	17	1.7
	B14	4	16	16				B14	16	1.6
	B15	9	18	18				B15	18	1.8
	B16	8	16	14				B16	16	1.6
	B17	8	18	18				B17	18	1.8
	B18	3	15	16				B18	15	1.5
	B19	9	18	18				B19	18	1.8
	B20	7	20	19				B20	20	2
	B21	11	17	18				B21	17	1.7
	B22	9	17	15				B22	17	1.7
	B23	5	17	15				B23	17	1.7
	B24	2	16	16				B24	16	1.6
	B25	6	16	15				B25	16	1.6
	B26	6	13	13				B26	13	1.3
	B27	3	14	14				B27	14	1.4
	B28	8	10	9				B28	10	1
	B29	9	18	18				B29	18	1.8
	B30	10	19	17				B30	19	1.9
	B31	9	16	15				B31	16	1.6
	B32	10	16	16				B32	16	1.6
	B33	5	12	12				B33	12	1.2
	B34	6	17	16				B34	17	1.7
	B35	6	9	10				B35	9	0.9
	B36	8	14	14				B36	14	1.4
	B37	6	17	17				B37	17	1.7
	B38	6	12	11				B38	12	1.2
	B39	8	15	14				B39	15	1.5
	B40	2	12	10				B40	12	1.2
	B41	16	18	19				B41	18	1.8
	B42	14	18	18				B42	18	1.8
	B43	5	9	7				B43	9	0.9
	B44	12	15	15				B44	15	1.5
	B45	11	15	16				B45	15	1.5
	B46	7	17	18				B46	17	1.7
	B47	0	9	11				B47	9	0.9
	B48	10	13	14				B48	13	1.3
	B49	10	17	19				B49	17	1.7
	B50	8	18	16				B50	18	1.8
	B51	14	18	18				B51	18	1.8
	B52	7	12	14				B52	12	1.2
	B53	9	16	15				B53	16	1.6
	B54	5	17	17				B54	17	1.7
	B55	8	12	12				B55	12	1.2
	B56	2	9	19				B56	9	0.9
	B57	5	16	17				B57	16	1.6
	B58	7	13	12				B58	13	1.3
	B59	7	15	14				B59	15	1.5
	B60	5	11	11				B60	11	1.1
	B61	6	10	10				B61	10	1
	B62	5	13	10				B62	13	1.3
	B63	7	12	13				B63	12	1.2
	B64	7	12	12				B64	12	1.2
	C1	14	17	17				C1	17	1.7
	C2	13	16	16				C2	16	1.6
	C3	17	17	18				C3	17	1.7
	C4	10	14	16				C4	14	1.4
	C5	4	13	14				C5	13	1.3
	C6	3	15	15				C6	15	1.5
	C7	11	17	18				C7	17	1.7
	C8	4	15	15				C8	15	1.5
	C9	8	15	14				C9	15	1.5
	C10	4	12	12				C10	12	1.2
	C11	7	14	14				C11	14	1.4
	C12	9	16	17				C12	16	1.6
	C13	11	13	14				C13	13	1.3
	C14	5	11	14				C14	11	1.1
	C15	8	15	15				C15	15	1.5
	C16	11	13	13				C16	13	1.3
	C17	8	17	17				C17	17	1.7
	C18	3	15	16				C18	15	1.5
	C19	9	14	15				C19	14	1.4
	C20	13	18	19				C20	18	1.8
	C21	8	16	17				C21	16	1.6
	C22	7	14	14				C22	14	1.4
	C23	4	11	10				C23	11	1.1
	C24	1	7	9				C24	7	0.7
	C25	6	14	15				C25	14	1.4
	C26	4	12	12				C26	12	1.2
	C27	5	12	11				C27	12	1.2
	C28	2	7	7				C28	7	0.7
	C29	3	14	14				C29	14	1.4
	C30	0	3	4				C30	3	0.3
	C31	2	16	17				C31	16	1.6
	C32	5	9	11				C32	9	0.9
	C33	8	13	13				C33	13	1.3
	C34	10	17	17				C34	17	1.7
	C35	7	16	16				C35	16	1.6
	C36	15	15	15				C36	15	1.5
	C37	10	13	13				C37	13	1.3
	C38	8	12	11				C38	12	1.2
	C39	9	13	14				C39	13	1.3
	C40	7	12	12				C40	12	1.2
	C41	7	12	12				C41	12	1.2
	C42	6	9	9				C42	9	0.9
	C43	9	12	11				C43	12	1.2
	C44	13	13	13				C44	13	1.3
	C45	12	14	15				C45	14	1.4
	C46	8	15	12				C46	15	1.5
	C47	10	14	15				C47	14	1.4
	C48	12	14	14				C48	14	1.4
	C49	5	14	14				C49	14	1.4
	C50	4	14	15				C50	14	1.4
	C51	11	15	16				C51	15	1.5
	C52	6	16	12				C52	16	1.6
	C53	8	13	13				C53	13	1.3
	C54	4	13	12				C54	13	1.3
	C55	6	11	10				C55	11	1.1
	C56	3	11	12				C56	11	1.1
	C57	2	12	10				C57	12	1.2
	C58	8	15	15				C58	15	1.5
	C59	2	14	12				C59	14	1.4
	C60	8	14	12				C60	14	1.4
	C61	4	14	15				C61	14	1.4
	C62	6	14	14				C62	14	1.4
	C63	4	13	14				C63	13	1.3
	C64	6	9	10				C64	9	0.9
	D1	7	16	17				D1	16	1.6
	D2	13	20	20				D2	20	2
	D3	10	17	18				D3	17	1.7
	D4	5	11	11				D4	11	1.1
	D5	12	16	17				D5	16	1.6
	D6	11	14	14				D6	14	1.4
	D7	7	11	11				D7	11	1.1
	D8	8	14	15				D8	14	1.4
	D9	5	14	16				D9	14	1.4
	D10	9	14	15				D10	14	1.4
	D11	10	16	17				D11	16	1.6
	D12	1	13	11				D12	13	1.3
	D13	10	13	13				D13	13	1.3
	D14	11	16	17				D14	16	1.6
	D15	4	14	16				D15	14	1.4
	D16	8	14	15				D16	14	1.4
	D17	12	16	17				D17	16	1.6
	D18	5	15	16				D18	15	1.5
	D19	10	11	11				D19	11	1.1
	D20	18	19	19				D20	19	1.9
	D21	12	17	17				D21	17	1.7
	D22	14	19	19				D22	19	1.9
	D23	11	15	16				D23	15	1.5
	D24	12	19	19				D24	19	1.9
	D25	6	15	16				D25	15	1.5
	D26	12	17	17				D26	17	1.7
	D27	7	12	13				D27	12	1.2
	D28	14	16	16				D28	16	1.6
	D29	4	17	18				D29	17	1.7
	D30	8	14	15				D30	14	1.4
	D31	8	16	16				D31	16	1.6
	D32	11	19	19				D32	19	1.9
	D33	4	12	13				D33	12	1.2
	D34	7	15	14				D34	15	1.5
	D35	11	16	16				D35	16	1.6
	D36	8	17	17				D36	17	1.7
	D37	5	12	11				D37	12	1.2
	D38	13	15	15				D38	15	1.5
	D39	11	16	16				D39	16	1.6
	D40	3	13	13				D40	13	1.3
	D41	12	14	15				D41	14	1.4
	D42	4	8	7				D42	8	0.8
	D43	6	17	18				D43	17	1.7
	D44	12	16	16				D44	16	1.6
	D45	8	13	14				D45	13	1.3
	D46	5	6	6				D46	6	0.6
	D47	12	16	17				D47	16	1.6
	D48	7	16	17				D48	16	1.6
	D49	0	1	1				D49	1	0.1
	D50	10	18	19				D50	18	1.8
	D51	8	12	12				D51	12	1.2
	D52	7	14	15				D52	14	1.4
	D53	8	10	11				D53	10	1
	D54	5	7	9				D54	7	0.7
	D55	8	15	15				D55	15	1.5
	D56	0	1	1				D56	1	0.1
	D57	9	18	17				D57	18	1.8
	D58	7	2	4				D58	2	0.2
	D59	9	14	15				D59	14	1.4
	D60	8	10	12				D60	10	1
	D61	5	11	11				D61	11	1.1
	D62	10	14	15				D62	14	1.4
	D63	10	12	12				D63	12	1.2
	D64	9	17	14				D64	17	1.7
	E1	5	11	14				E1	11	1.1
	E2	8	17	17				E2	17	1.7
	E3	11	15	16				E3	15	1.5
	E4	17	18	18				E4	18	1.8
	E5	11	14	15				E5	14	1.4
	E6	7	11	14				E6	11	1.1
	E7	10	15	16				E7	15	1.5
	E8	9	16	17				E8	16	1.6
	E9	9	13	13				E9	13	1.3
	E10	8	13	14				E10	13	1.3
	E11	9	13	14				E11	13	1.3
	E12	12	14	16				E12	14	1.4
	E13	6	10	12				E13	10	1
	E14	12	18	19				E14	18	1.8
	E15	2	3	4				E15	3	0.3
	E16	4	14	15				E16	14	1.4
	E17	9	15	14				E17	15	1.5
	E18	5	15	17				E18	15	1.5
	E19	5	13	15				E19	13	1.3
	E20	4	5	4				E20	5	0.5
	E21	1	7	6				E21	7	0.7
	E22	3	13	13				E22	13	1.3
	E23	15	17	17				E23	17	1.7
	E24	13	18	19				E24	18	1.8
	E25	12	14	14				E25	14	1.4
	E26	10	11	11				E26	11	1.1
	E27	6	11	12				E27	11	1.1
	E28	16	17	18				E28	17	1.7
	E29	10	18	19				E29	18	1.8
	E30	13	15	15				E30	15	1.5
	E31	16	18	18				E31	18	1.8
	E32	6	13	12				E32	13	1.3
	E33	15	20	19				E33	20	2
	E34	13	17	17				E34	17	1.7
	E35	11	18	18				E35	18	1.8
	E36	16	20	19				E36	20	2
	E37	8	16	15				E37	16	1.6
	E38	10	13	13				E38	13	1.3
	E39	11	17	16				E39	17	1.7
	E40	10	17	19				E40	17	1.7
	E41	3	14	14				E41	14	1.4
	E42	11	17	17				E42	17	1.7
	E43	14	18	18				E43	18	1.8
	E44	13	18	18				E44	18	1.8
	E45	10	12	13				E45	12	1.2
	E46	5	15	15				E46	15	1.5
	E47	6	16	16				E47	16	1.6
	E48	7	15	17				E48	15	1.5
	E49	14	16	17				E49	16	1.6
	E50	8	15	16				E50	15	1.5
	E51	11	18	18				E51	18	1.8
	E52	12	16	18				E52	16	1.6
	E53	15	17	17				E53	17	1.7
	E54	6	12	12				E54	12	1.2
	E55	6	10	11				E55	10	1
	E56	10	14	11				E56	14	1.4
	E57	17	20	19				E57	20	2
	E58	10	16	14				E58	16	1.6
	E59	7	11	11				E59	11	1.1
	E60	7	0	12				E60	0	0
	E61	4	10	7				E61	10	1
	E62	11	8	13				E62	8	0.8
	E63	13	13	13				E63	13	1.3
	E64	10	13	13				E64	13	1.3
	Control-1	13	15	15				Control-1	15	1.5
	Control-2	15	18	17				Control-2	18	1.8
	Control-3	15	15	15				Control-3	15	1.5
	Control-4	14	13	13				Control-4	13	1.3
	Control-5	16	17	17				Control-5	17	1.7
										1.56
