# Supplementary material for: Induced variations of ethyl methane sulfonate mutagenized cowpea (Vigna unguiculata L. walp) plants
Source: Front Plant Sci. 2022 Aug 5;13:952247. doi: 10.3389/fpls.2022.952247 (PMC9394701; doi:10.3389/fpls.2022.952247)
Supplement: Supplementary file 3 [file Data_Sheet_3.xlsx]

## Sheet: M1&wildtype combined
Genotype	Treatment	Chlorophyll content	plant height	Days to flowering	number of pods per plant	pod length	number of pods per peduncle	number of locules per pod	Number of seeds per Pod	stem pigmentation	branch pigmentation	petiole pigmentation	Leaf shape	Growth habit	flower colour	pod curvature	pod colour	seed shape	seed colour
Aso 0.4-R1 1a	EMS	27.3	90	60	10	15.4	2	11	9.2	5	7	3	4	1	4	0	1	2	2
Aso 0.4-R1 1b	EMS	42.8	85	60	13	15.2	2	12	11.1	0	1	3	4	1	4	0	1	2	2
Aso 0.4-R1 2a	EMS	42.7	96	62	10	14.8	1	8	7.2	0	1	3	4	3	4	3	1	2	2
Aso 0.4-R1 3b	EMS	28	87	63	6	14.3	1	10	5.6	0	0	3	4	3	4	5	1	5	1
Aso 0.4-R1 3c	EMS	31.5	49.5	64	4	14.2	1	11	4.2	0	5	1	4	1	4	0	1	5	1
Aso 0.4-R1 4a	EMS	21	92	60	10	12.8	2	8	7.3	0	5	0	4	2	4	0	1	2	2
Aso 0.4-R1 4b	EMS	28.1	100	62	1	13.4	1	13	1.1	0	0	3	4	2	4	5	1	2	2
Aso 0.4-R1 5a	EMS	28.2	119	64	4	16.2	1	13.25	3.5	0	3	1	4	1	4	0	1	2	2
Aso 0.4-R1 5b	EMS	25.5	49	62	3	14.4	1	7.67	2.1	0	0	3	4	1	4	1	1	2	1
Aso 0.4-R1 6a	EMS	35.7	131	65	6	14.2	1	11.33	5.6	0	3	1	4	2	4	3	1	2	2
Aso 0.4-R1 7a	EMS	37.5	80	66	2	14.7	1	11	0.9	5	3	0	4	1	4	3	1	2	1
Aso 0.4-R1 7b	EMS	49	68.5	64	4	13.7	2	8	2.7	0	0	0	4	1	4	3	1	2	1
Aso 0.4-R1 8a	EMS	30	38	64	2	12.3	1	10.5	1.3	0	5	0	4	1	4	0	1	2	1
Aso 0.4-R1 9b	EMS	27.1	42	64	2	17.1	1	10.5	2.1	1	1	3	4	1	4	3	1	2	1
Aso 0.4-R1 9c	EMS	20.8	50	64	1	15.8	1	13	1.2	0	0	0	4	1	4	3	1	2	3
Aso 0.4-R1 10a	EMS	49.9	35	64	1	15	1	15	1	0	0	3	4	1	4	3	1	2	1
Aso 0.4-R1 12a	EMS	20.9	45	64	3	16	2	14	2.9	5	3	0	4	1	4	3	1	2	2
Aso 0.4-R1 13a	EMS	28.8	52	64	7	12.9	1	6.8	2.5	0	0	0	4	1	4	3	1	2	2
Aso 0.4-R1 14a	EMS	10.4	59	62	5	14.6	1	10.2	3.8	5	0	1	4	1	4	0	1	2	1
Aso 0.4-R1 14b	EMS	19.9	41.5	64	3	14.5	1	12.33	2.6	1	3	0	4	1	4	0	1	5	2
Aso 0.4-R1 15a	EMS	15	42	64	1	15	2	13	1.1	1	0	1	4	1	4	3	1	2	2
Aso 0.4-R1 15b	EMS	28.7	62	64	4	13.9	1	10.75	4	0	5	3	4	1	4	3	1	5	1
Aso 0.4-R1 17a	EMS	27.2	50	64	1	16	1	12	1	1	3	0	4	2	4	3	1	2	1
Aso 0.4-R1 18b	EMS	34.1	82	64	5	14.8	1	10.8	5	0	0	3	4	2	4	5	1	2	1
Aso 0.4-R1 19a	EMS	23.5	127	66	2	15.4	1	12.5	1.1	0	0	3	4	2	4	3	1	2	2
Aso 0.4-R1 19b	EMS	26.6	131.5	63	4	15.5	1	11.25	2.6	0	0	3	4	2	4	0	1	2	1
Aso 0.4-R1 20a	EMS	31.9	61	65	2	17.5	1	12.5	1.2	0	3	0	4	1	4	0	1	2	2
Aso 0.4-R1 20b	EMS	37.5	65	65	2	17.5	1	15	2.5	5	3	0	4	2	4	3	1	2	2
Aso 0.4-R1 21a	EMS	36.5	49.5	64	1	18	1	14	2.6	1	0	0	4	2	4	3	1	2	2
Aso 0.4-R1 21b	EMS	26.2	96	65	3	18.1	1	15.67	4.4	1	0	0	4	2	4	5	1	2	2
Aso 0.4-R1 21c	EMS	34.5	38	65	1	17	1	12	0.7	0	3	0	4	2	4	0	1	2	1
Aso 0.4-R1 22a	EMS	25	52	65	2	16	1	14	2.5	0	0	0	4	1	4	3	1	2	2
Aso 0.4-R1 23a	EMS	34	127.5	65	7	14	1	9.71	4.9	0	7	0	4	7	4	3	1	5	2
Aso 0.4-R1 24a	EMS	34.5	110	65	1	16.7	1	13	1	7	0	0	4	4	4	5	1	5	1
Aso 0.4-R1 24b	EMS	25	57	65	1	12.7	1	11	1	0	0	1	4	2	4	5	1	2	1
Aso 0.4-R1 24c	EMS	30	57	65	2	18	1	13	3.1	0	7	0	4	2	4	5	1	2	2
Aso 0.4-R1 25a	EMS	38.5	76	65	4	14.8	1	11	3.2	0	1	1	4	2	4	3	1	2	1
Aso 0.4-R1 26a	EMS	28.9	88	60	7	14.9	1	11	6.9	0	7	0	4	7	4	5	1	2	2
Aso 0.4-R2 1a	EMS	44.1	51.5	62	16	13.6	2	10	9.7	0	5	0	4	2	4	5	1	2	1
Aso 0.4-R2 2a	EMS	27.7	51	62	4	14.3	1	13	4.9	0	0	0	4	2	4	0	1	5	1
Aso 0.4-R2 2b	EMS	38.5	37.5	62	1	14.2	1	11	0.8	0	0	0	4	2	4	3	1	2	2
Aso 0.4-R2-3a	EMS	47	66	60	12	13.2	2	10	9.5	0	3	0	4	4	4	3	1	5	2
Aso 0.4-R2 4a	EMS	31.6	77.5	60	12	17.1	1	11	10	5	5	0	4	7	4	0	1	5	2
Aso 0.4-R2 4b	EMS	42.5	43.5	60	4	14.2	1	10	3.6	1	0	0	4	7	4	3	1	5	1
Aso 0.4-R2 5a	EMS	40.3	102	61	15	14.1	2	9	8.8	5	3	0	4	5	4	0	1	5	2
Aso 0.4-R2 6a	EMS	49.7	142	61	11	13.6	1	8	6.9	0	5	0	4	7	4	3	1	5	2
Aso 0.4-R2 7a	EMS	27.7	141	62	8	15.1	1	11	6.8	0	3	0	4	7	4	0	1	2	2
Aso 0.4-R2 7b	EMS	43.9	100	60	4	13.9	1	13	4.6	1	3	0	4	7	4	3	1	2	1
Aso 0.4-R2 8a	EMS	29.7	99	62	8	13.8	1	9	6.3	0	3	0	4	5	4	5	1	2	1
Aso 0.4-R2 9a	EMS	30.6	155	60	3	17.2	1	13	5.6	0	7	1	4	6	4	0	1	2	2
Aso 0.4-R2 10a	EMS	31.8	104	62	1	13	1	12	1	0	5	0	4	5	4	0	1	2	2
Aso 0.4-R2 10b	EMS	31.9	58.5	63	4	14.5	1	13	4.8	3	0	0	4	5	4	0	1	2	2
Aso 0.4-R2 11a	EMS	26.5	68	60	5	13.6	1	9	4.1	7	5	0	4	5	4	0	1	5	1
Aso 0.4-R2 12a	EMS	28	71	62	10	14.4	1	10	8.2	0	5	0	4	2	4	0	1	2	2
Aso 0.4-R2 13a	EMS	34.5	96	60	1	18	1	20	1.7	0	5	0	4	3	4	3	1	2	1
Aso 0.4-R2 14a	EMS	36.5	32	62	1	15	1	13	1.3	0	0	1	4	1	4	3	1	2	1
Aso 0.4-R2 14b	EMS	35	119	62	8	15	1	11	8.4	0	3	0	4	1	4	0	1	2	2
Aso 0.4-R2 15a	EMS	29.5	96.5	62	4	14.2	1	11	2.9	0	3	0	4	3	4	5	1	2	1
Aso 0.4-R2 16a	EMS	29.8	125	62	9	14.8	1	9	6.5	0	3	0	4	7	4	5	1	2	2
Aso 0.4-R2 17a	EMS	33.9	47	62	2	11.3	1	11	1.4	0	0	0	4	2	4	3	1	2	1
Aso 0.4-R2 17b	EMS	35	145.5	62	8	13.5	1	13	10.2	0	3	0	4	3	4	3	1	2	2
Aso 0.4-R2 18a	EMS	24.7	72.5	62	8	15	1	11	5.1	0	3	0	4	1	4	3	1	5	1
Aso 0.4-R2 19a	EMS	26.3	96	60	17	12.3	2	11	10.9	0	5	0	4	7	4	3	1	2	1
Aso 0.4-R2 20	EMS	31	53	62	6	13.1	1	14	6.7	1	0	0	4	7	4	0	1	5	2
Aso 0.4-R2 21a	EMS	33.5	100	62	7	12.5	1	10	5.4	0	0	0	4	0	4	5	1	2	1
Aso 0.4-R2 21b	EMS	26.2	81	62	7	14.6	2	12	7.6	0	3	0	4	5	4	0	1	2	1
Aso 0.4-R2 21c	EMS	35	56	63	5	13.8	1	10	3.3	0	0	0	4	5	4	0	1	2	2
Aso 0.4-R2 22a	EMS	36.3	48.5	62	8	13.9	1	14	8.8	0	0	3	4	1	4	0	1	2	1
Aso 0.4-R2 23a	EMS	35.2	81	60	11	13.3	2	11	10.1	0	0	3	4	2	4	0	1	2	1
Aso 0.4-R2 24a	EMS	23.5	66.5	62	7	13.9	1	12	8.1	0	3	0	4	5	4	0	1	2	1
Aso 0.4-R2 25a	EMS	28.5	87	62	16	13.2	2	11	11.9	0	5	0	4	3	4	0	1	2	1
Aso 0.4-R2 26a	EMS	45	134	62	1	14	1	11	0.5	0	5	1	4	5	4	3	1	2	2
Aso 0.4-R2 27a	EMS	37.8	80	62	7	14.6	1	11	5.2	0	0	1	4	1	4	5	1	2	2
Aso 0.4-R2 28a	EMS	26.7	44.5	62	3	9.7	1	7	1.6	0	0	0	4	1	4	0	1	5	2
Aso 0.4-R2 29a	EMS	27.4	114	62	8	13.9	1	10	9.6	0	5	0	4	3	4	5	1	2	2
Aso 0.4-R2 29b	EMS	41.4	71	62	4	15.9	1	12	5.2	1	0	1	4	2	4	0	1	2	2
Aso 0.4-R2 30a	EMS	36.2	109.5	60	10	13	2	11	8.3	0	5	1	4	7	4	0	1	2	2
Aso 0.4-R2 31a	EMS	54.7	96	62	2	11.2	1	9	0.9	0	7	1	4	5	4	3	1	2	2
Aso 0.4-R3 1a	EMS	35.2	108	61	19	13.3	2	12	8.9	0	3	0	4	5	4	5	1	2	1
Aso 0.4-R3 1b	EMS	30	139	61	13	13.6	1	11	9.9	0	0	1	4	5	4	5	1	2	1
Aso 0.4-R3 2a	EMS	45	57	62	16	13.2	2	10	8.4	0	3	0	4	3	4	3	1	2	1
Aso 0.4-R3 3a	EMS	37.2	141	62	32	13.4	2	10	9.2	0	7	1	4	7	4	3	1	2	1
Aso 0.4-R3 4a	EMS	45.5	184	62	15	14.4	1	11	8.9	1	3	0	4	7	4	0	1	2	1
Aso 0.4-R3 4b	EMS	46.5	180	62	8	14	1	10	6.6	1	3	0	4	6	4	3	1	2	1
Aso 0.4-R3 5a	EMS	35.9	141.5	60	11	14	2	12	10.6	0	0	1	4	5	4	0	1	2	1
Aso 0.4-R3 5b	EMS	39.6	169	62	20	13.6	2	11	9.9	0	3	0	4	2	4	5	1	2	1
Aso 0.4-R3 6a	EMS	39.6	159	62	16	13.4	2	11	8.8	1	0	0	4	7	4	5	1	2	1
Aso 0.4-R3 7a	EMS	47.3	130	62	11	12.8	2	8	7.9	0	3	0	4	6	4	0	1	2	1
Aso 0.4-R3 8a	EMS	49.1	147	60	9	3	1	10	7.4	0	3	0	4	5	4	0	1	2	1
Aso 0.4-R3 8b	EMS	37.5	61	63	4	16	1	11	4.4	0	0	0	4	7	4	3	1	2	1
Aso 0.4-R3 9a	EMS	50.2	96	60	7	13.6	1	7	4.3	5	7	0	4	6	4	5	1	2	1
Aso 0.4-R3 10a	EMS	48.6	98	61	12	13.8	2	10	9.2	0	7	0	4	5	4	5	1	2	1
Aso 0.4-R3 11a	EMS	56.9	153.7	61	14	13.7	2	10	8	5	5	0	4	5	4	0	1	2	1
Aso 0.4-R3 12a	EMS	35.7	70	62	6	15	1	13	6.5	0	3	0	4	7	4	3	1	2	1
Aso 0.4-R3 13a	EMS	56.1	110	63	9	12.5	2	11	7.9	0	3	0	4	2	4	5	1	2	1
Aso 0.4-R3 14a	EMS	49.3	119	60	9	14.9	2	13	10.5	0	0	0	4	1	4	0	1	2	1
Aso 0.4-R3 15a	EMS	32.3	169.7	60	15	14.3	2	11	8.3	0	5	0	4	7	4	3	1	2	1
Aso 0.4-R3 16a	EMS	46.3	169	62	22	14.7	2	12	10.3	0	5	0	4	5	4	5	1	2	1
Aso 0.4-R3 17a	EMS	40.8	170	61	29	12.9	2	11	9.8	0	3	0	4	7	4	0	1	2	1
Aso 0.4-R3 18a	EMS	35	84	62	20	14.6	2	11	8.4	0	5	0	4	7	4	0	1	2	1
Aso 0.4-R3 19a	EMS	35.6	84	61	10	15.6	2	11	10.7	0	7	0	4	4	4	0	1	2	1
Aso 0.4-R3 21a	EMS	29.9	66.5	63	6	13	1	11	6.2	0	0	0	4	7	4	5	1	2	1
Aso 0.4-R3 22a	EMS	32.5	145	61	13	13.3	2	8	7.5	0	7	0	4	7	4	5	1	2	1
Aso 0.4-R3 23a	EMS	40.2	137	64	3	14.7	1	12	3.3	0	1	0	4	7	4	0	1	2	1
Aso 0.4-R3 24a	EMS	37.9	114	61	9	13.8	1	11	8.5	3	0	1	4	6	4	3	1	2	1
Aso 0.4-R3 25a	EMS	40.2	148.5	62	17	12.5	1	9	8.4	0	3	0	4	7	4	3	1	2	1
Aso 0.4-R3 25b	EMS	27.9	79.5	62	5	13.5	2	12	4.6	0	3	0	4	2	4	5	1	2	1
Aso 0.4-R3 26a	EMS	39	124	61	5	16	1	12	5.3	0	7	0	4	7	4	5	1	2	1
Aso 0.4-R3 27a	EMS	35.6	81	63	1	18	2	14	1.3	0	0	0	4	1	4	0	1	2	1
Aso 0.4-R3 27b	EMS	28.7	47	63	8	13.3	1	14	7.2	0	7	0	4	2	4	0	1	2	1
Aso 0.4-R3 28a	EMS	30.3	164	63	7	14.6	1	11	6.4	0	3	0	4	5	4	3	1	2	1
Aso 0.4-R3 29a	EMS	35	152.5	60	13	15	2	11	9	0	5	0	4	5	4	5	1	2	1
Aso 0.4-R3 30a	EMS	31.8	177.5	62	5	16.7	1	17	8.1	0	7	0	4	7	4	3	1	2	1
Aso 0.4-R3 31a	EMS	36.5	88	62	6	13.1	1	12	5.4	0	3	0	4	2	4	5	1	2	2
Aso 0.4-R3 33a	EMS	46.4	125	63	8	15.1	1	10	7	0	5	0	4	5	4	0	1	2	1
Aso 0.4-R3 34a	EMS	35	125	62	3	15	1	12	2.9	0	3	0	4	2	4	0	1	2	1
Aso 0.4-R3 34b	EMS	37	70	62	1	18	1	15	0.6	0	0	0	4	2	4	0	1	2	1
Aso 0.4-R3 35a	EMS	35.8	34.5	62	3	15.2	1	12	2	0	3	0	4	1	4	5	1	2	1
Aso 0.4-R3 36a	EMS	36.6	118	60	1	16.7	1	14	1.1	0	5	0	4	5	4	0	1	1	1
Aso 0.4-R4 1a	EMS	34.3	108	63	29	13.7	2	11	9.4	0	7	0	4	4	4	5	1	5	2
Aso 0.4-R4 2a	EMS	40.1	186	60	23	14.7	2	10	7.7	0	5	0	4	6	4	0	1	5	1
Aso 0.4-R4 3a	EMS	34.5	62	62	12	15.6	1	11	6.5	0	5	0	4	5	4	0	1	2	1
Aso 0.4-R4 3b	EMS	48.9	142	60	8	14.2	1	13	9.1	0	3	0	4	6	4	3	1	2	1
Aso 0.4-R4 3c	EMS	32.6	110	62	19	14	2	13	11.6	0	3	0	4	2	4	0	1	2	1
Aso 0.4-R4 4a	EMS	32.6	86	62	20	13.9	1	14	13.6	0	0	0	4	5	4	5	1	2	1
Aso 0.4-R4 5a	EMS	49.1	112	60	37	14.3	2	12	11.7	7	5	0	4	7	4	0	1	2	2
Aso 0.4-R4 6a	EMS	39.7	121	61	16	14.4	1	11	10.2	0	9	0	4	2	4	5	1	2	1
Aso 0.4-R4 6b	EMS	39.7	124	61	16	14.1	2	10	8.9	0	3	0	4	5	4	5	1	5	2
Aso 0.4-R4 7a	EMS	49.5	91.5	63	8	13	1	10	7	0	3	0	4	2	4	0	1	2	1
Aso 0.4-R4 7b	EMS	46.3	132.5	63	5	12.7	1	12	5.6	0	3	0	4	7	4	5	1	5	1
Aso 0.4-R4 8a	EMS	46	158	60	20	13.8	1	11	8.6	7	0	0	4	7	4	3	1	5	2
Aso 0.4-R4 9a	EMS	27	106	60	16	13.3	2	8	7.7	3	1	0	4	5	4	3	1	2	2
Aso 0.4-R4 10a	EMS	27.4	31	62	5	14.5	1	12	5.2	0	3	0	4	1	4	3	1	2	1
Aso 0.4-R4 11a	EMS	23.2	91.5	62	9	13.6	1	11	6.4	0	3	0	4	2	4	0	1	2	1
Aso 0.4-R4 12a	EMS	21.6	100	62	19	14.8	2	10	9.3	0	3	0	4	5	4	0	1	2	2
Aso 0.4-R4 13a	EMS	24.7	113.5	62	23	15.1	1	11	9.9	0	5	0	4	7	4	5	1	2	1
Aso 0.4-R4 14a	EMS	25	141	62	8	14.2	1	11	3.5	0	3	0	4	2	4	5	1	2	1
Aso 0.4-R4 16a	EMS	36.7	100	60	11	15.1	2	10	9.2	0	5	0	4	6	4	0	1	2	2
Aso 0.4-R4 17a	EMS	25.6	98	62	9	13	2	9	7.4	0	3	0	4	1	4	3	1	2	2
AS0 0.4-R7 1a	EMS	32	123	63	54	12.7	3	11	7.9	1	0	0	4	7	4	5	1	2	1
AS0 0.4-R7 2a	EMS	35.9	118.5	63	7	12.2	2	11	7.1	0	0	0	4	7	4	3	1	2	1
AS0 0.4-R7 2b	EMS	20.5	157	62	28	14.2	1	10	10	0	0	0	4	7	4	5	1	2	2
AS0 0.4-R7 2c	EMS	39.8	102	62	12	14.5	2	12	7.6	0	0	0	4	4	4	3	1	2	1
AS0 0.4-R7 3a	EMS	44	162	62	29	17.1	3	13	11.2	0	0	0	4	4	4	5	1	2	1
AS0 0.4-R7 3b	EMS	43	116	62	12	13.9	1	13	11.2	0	3	0	4	7	4	3	1	2	1
AS0 0.4-R7 4a	EMS	47.9	166	62	50	14.1	2	12	11.1	0	5	0	4	7	4	3	1	5	1
AS0 0.4-R7 5a	EMS	36.1	117	62	45	15.2	2	13	11.7	0	7	0	4	2	4	0	1	2	1
AS0 0.4-R7 6a	EMS	40.5	137	62	31	12.8	3	10	9.1	0	3	1	4	5	4	3	1	2	1
AS0 0.4-R7 7a	EMS	26.6	0	62	49	12.3	2	12	10.6	7	0	0	4	7	4	0	1	2	1
AS0 0.4-R7 7b	EMS	38.7	54	62	18	14.5	1	12	11	0	3	0	4	6	4	3	1	2	2
AS0 0.4-R7 8a	EMS	47.1	200	62	8	15.3	1	11	8	0	3	0	4	7	4	0	1	2	1
AS0 0.4-R7 8b	EMS	45.4	54	62	10	13.1	2	10	6.2	0	5	0	4	5	4	3	1	2	1
AS0 0.4-R7 9a	EMS	37.2	127	62	7	15.2	1	11	6.2	0	3	0	4	7	4	3	1	2	1
AS0 0.4-R7 9b	EMS	37.9	150	62	16	14.4	2	11	10.1	0	3	0	4	7	4	3	1	2	1
AS0 0.4-R7 10a	EMS	41.6	145.5	60	46	15.7	2	13	12.8	0	5	1	4	7	4	5	1	2	2
AS0 0.4-R7 11a	EMS	29.7	137.5	60	33	14.6	2	12	11.3	0	7	0	4	4	4	0	1	2	2
AS0 0.4-R7 12a	EMS	39.1	151	62	15	13.8	2	9	7.4	0	5	0	4	7	4	0	1	2	1
AS0 0.4-R7 13a	EMS	35.1	94	60	19	14.3	2	12	11.3	0	3	0	4	2	4	0	1	2	1
AS0 0.4-R7 14a	EMS	41.2	94	62	13	14.7	2	12	8.9	0	5	0	4	4	4	0	1	2	2
AS0 0.4-R7 14b	EMS	37.5	120	62	8	13.8	2	12	8.6	0	3	0	4	5	4	5	1	2	1
AS0 0.4-R7 15a	EMS	35.6	103	62	12	14.4	1	10	9.2	0	0	0	4	4	4	5	1	2	1
AS0 0.4-R7 16a	EMS	25.6	141	62	12	14.3	2	11	10.7	0	3	1	4	4	4	0	1	2	1
AS0 0.4-R7 17a	EMS	33.9	152.5	62	19	15.2	1	10	8.9	7	0	0	4	6	4	3	1	2	1
AS0 0.4-R7 18a	EMS	28.9	116.5	60	17	16	3	12	11.5	0	3	1	4	6	4	0	1	2	2
AS0 0.4-R7 19a	EMS	30.4	89	61	20	13.9	1	10	9.7	3	3	0	4	3	4	0	1	2	1
AS0 0.4-R7 19b	EMS	29.9	170	62	3	16.9	1	12	2.2	0	3	0	4	7	4	3	1	2	1
AS0 0.4-R7 19c	EMS	45	138	62	24	11.5	2	11	9.1	0	5	1	4	1	4	5	1	2	1
AS0 0.4-R7 20b	EMS	45	40	62	12	11.9	2	9	7.4	0	3	0	4	7	4	3	1	2	2
AS0 0.4-R7 21a	EMS	48	120	62	5	14.7	1	13	6	0	3	0	4	4	4	0	1	5	2
AS0 0.4-R7 22a	EMS	32.8	40	62	9	12.1	1	7	6.3	0	3	0	4	2	4	3	1	2	1
AS0 0.4-R7 22c	EMS	45	125	62	1	16	1	13	1.1	0	7	0	4	2	4	5	1	2	1
AS0 0.4-R7 23a	EMS	28	70	62	6	15.2	1	12	5.6	0	5	0	4	4	4	3	1	2	1
AS0 0.4-R7 24a	EMS	29.4	72	61	11	12.8	1	8	6.6	0	7	0	4	5	4	0	1	5	1
AS0 0.4-R7 26a	EMS	28.6	58	62	2	12.6	1	10	1	0	7	0	4	4	4	5	1	5	2
Aso 0.4 -R8 1a	EMS	40.2	156	60	46	14.4	2	13	12	0	5	0	4	2	4	3	1	2	1
Aso 0.4 -R8 2a	EMS	43	73	62	6	13.8	1	13	6.8	0	0	0	4	6	4	0	1	2	2
Aso 0.4 -R8 3a	EMS	25.7	99	60	32	15.2	2	12	10.8	7	5	0	4	5	4	3	1	5	1
Aso 0.4 -R8 3b	EMS	31.9	178	61	27	14.3	2	11	10.1	0	0	0	4	2	4	0	1	5	2
Aso 0.4 -R8 4a	EMS	26.7	70	62	9	12.7	2	10	6.6	0	3	0	4	2	4	5	1	2	1
Aso 0.4 -R8 4b	EMS	19.6	94	63	9	13.5	2	10	6.7	0	7	0	4	7	4	0	1	2	1
Aso 0.4 -R8 5a	EMS	26.7	100	62	17	15.7	3	9	8.7	0	5	0	4	7	4	0	1	2	1
Aso 0.4 -R8 6a	EMS	29	100	60	29	14	2	12	9.9	0	0	0	4	5	4	5	1	5	1
Aso 0.4 -R8 7a	EMS	35.6	144	62	9	13.5	1	11	8.7	0	3	0	4	7	4	3	1	2	1
Aso 0.4 -R8 7b	EMS	36.4	79	61	24	15.2	2	11	10.8	0	7	0	4	7	4	0	1	2	1
Aso 0.4 -R8 8a	EMS	44.9	137	61	21	15	3	13	11.9	1	0	0	4	6	4	5	1	5	1
Aso 0.4 -R8 9a	EMS	31.7	124	62	13	11.9	2	7	6.3	1	0	0	4	6	4	5	1	2	1
Aso 0.4 -R8 9b	EMS	36.9	147	62	11	13.9	2	9	7.7	0	3	0	4	4	4	3	1	2	2
Aso 0.4 -R8 10a	EMS	35.1	132	61	8	13.4	1	9	4.4	0	3	1	4	2	4	0	1	2	2
Aso 0.4 -R8 11a	EMS	38.5	65	62	4	15.4	1	13	4.8	0	3	0	4	4	4	3	1	2	1
Aso 0.4 -R8 12a	EMS	35.5	105	62	12	13	2	10	7.3	0	0	0	4	2	4	0	1	5	1
Aso 0.4 -R8 13a	EMS	38.7	126	62	6	15.2	1	11	5.2	0	3	1	4	2	4	3	1	5	1
Aso 0.4 -R8 14a	EMS	35.5	100	62	4	13.9	1	10	2.5	0	3	0	4	2	4	3	1	5	1
Aso 0.4 -R8 14b	EMS	30.4	83	62	7	12.4	1	9	4	7	5	0	4	4	4	0	1	2	1
Aso 0.4-R9 1a	EMS	29.4	67	62	80	15.2	3	12	10.9	5	5	3	4	6	4	0	1	2	1
Aso 0.4-R9 2a	EMS	35.5	160.5	60	58	14.6	3	12	11.7	5	3	0	4	7	4	3	1	2	1
Aso 0.4-R9 3a	EMS	39.1	125	63	47	14.67	3	12	11.2	5	5	3	4	7	4	3	1	2	1
Aso 0.4-R9 4a	EMS	29.5	120	60	37	13.74	3	13	13	0	7	0	4	7	4	5	1	2	1
Aso 0.4-R9 5a	EMS	44.7	182	61	11	14.76	2	13	11.7	0	5	0	4	6	4	5	1	2	2
Aso 0.4-R9 5b	EMS	45.1	127	61	46	14.07	2	12	11.4	5	5	0	4	6	4	5	1	2	1
Aso 0.4-R9 7a	EMS	46	164	61	31	15.67	2	12	11	0	5	0	4	6	4	0	1	2	1
Aso 0.4-R9 7b	EMS	35.2	139	62	40	14.12	3	12	12	0	7	0	4	6	4	5	1	2	1
Aso 0.4-R9 8b	EMS	35.1	99	63	31	13.73	2	10	9.2	0	5	0	4	4	4	5	1	2	1
Aso 0.4-R9 9a	EMS	43.3	195	61	57	14.7	2	14	13.1	0	5	0	4	4	4	0	1	2	1
Aso 0.4-R9 10a	EMS	35.7	175	60	50	14.59	3	12	11.3	0	5	1	4	7	4	5	1	2	1
Aso 0.4-R9 11a	EMS	49	132	62	37	15.8	2	14	12.9	0	0	1	4	7	4	3	1	2	1
Aso 0.4-R9 12a	EMS	40.5	99	60	44	16.22	2	12	10.4	0	0	1	4	4	4	5	1	2	1
Aso 0.4-R9 12b	EMS	46.3	82	62	27	15.69	3	10	10.125	0	5	1	4	5	4	0	1	2	1
Aso 0.4-R9 13b	EMS	25.2	142	62	15	13.7	3	11	10.2	0	0	3	4	5	4	3	1	2	1
Aso 0.4-R9 14a	EMS	43	100	60	20	13.1	2	13	10.8	0	0	1	4	4	4	0	1	2	1
Aso 0.4-R9 14b	EMS	34.5	141	60	36	15.01	2	12	11.2	7	0	0	4	2	4	0	1	2	1
Aso 0.4-R9 15a	EMS	40.5	67	62	20	13.33	2	13	12.9	0	5	0	4	7	4	3	1	2	1
Aso 0.4-R9 16a	EMS	37.5	135	61	38	13.97	2	14	13.6	0	3	0	4	4	4	3	1	2	1
Aso 0.4-R9 17a	EMS	42.8	65	62	17	15.42	1	13	12.4	0	0	0	4	2	4	3	1	2	1
Aso 0.4-R9 18b	EMS	29.5	66	63	2	15.9	1	13	1.6	0	3	0	4	5	4	0	1	2	1
Aso 0.4-R9 19a	EMS	35.6	62	60	11	13.3	1	8	6.3	0	5	0	4	7	4	3	1	2	1
Aso 0.4-R9 20a	EMS	31.6	121.5	63	2	13.3	1	10	1.3	0	5	0	4	7	4	0	1	2	2
Aso 0.4-R9 21a	EMS	38.5	114	63	3	15.8	1	11	2.4	0	5	1	4	2	4	0	1	2	1
Aso 0.4-R9 22a	EMS	35.4	113	62	3	18.2	1	12	4	7	5	0	4	7	4	0	1	2	1
Aso 0.4 -R10 1a	EMS	29.7	143	60	56	15.1	3	15	14.2	0	7	0	4	4	4	5	1	2	1
Aso 0.4 -R10 3a	EMS	44.7	168	62	49	14.3	3	13	12.5	0	5	0	4	7	4	0	1	2	1
Aso 0.4 -R10 3b	EMS	46	111	62	16	14.1	2	14	13.1	0	7	0	4	7	4	3	1	5	1
Aso 0.4 -R10 4a	EMS	48.4	90	60	33	15.7	2	13	12	0	3	0	4	7	4	0	1	5	2
Aso 0.4 -R10 5a	EMS	48.3	113	62	32	14.2	2	11	10.6	0	0	0	4	7	4	5	1	2	1
Aso 0.4 -R10 6a	EMS	35.6	120	62	39	14.57	2	13	12.6	7	5	0	4	4	4	3	1	2	1
Aso 0.4 -R10 7a	EMS	32.7	125	60	31	14.31	2	12	11.5	0	0	0	4	7	4	5	1	2	2
Aso 0.4 -R10 8a	EMS	25.6	110	62	21	15.56	2	10	11.1	0	3	0	4	2	4	0	1	2	2
Aso 0.4 -R10 8b	EMS	37.9	117	62	18	12.35	2	12	10.2	0	0	0	4	4	4	0	1	2	2
Aso 0.4 -R10 9a	EMS	37.2	147	62	11	13.34	2	9	8.3	0	5	1	4	4	4	0	1	2	1
Aso 0.4 -R10 9b	EMS	42.3	83	62	8	8.9	1	10	5.6	0	7	0	4	7	4	0	1	2	2
Aso 0.4 -R10 10a	EMS	32.4	112	61	39	12.7	2	10	9.6	0	5	0	4	4	4	3	1	2	1
Aso 0.4 -R10 12a	EMS	38.7	97	62	1	13.8	1	11	0.6	0	0	0	4	4	4	3	1	2	1
Aso 0.4 -R10 12b	EMS	39.9	156	62	5	15.3	1	10	3.4	0	5	0	4	5	4	3	1	2	2
Aso 0.4 -R10 13a	EMS	37.6	113	62	7	15	1	12	7.8	0	5	1	4	2	4	3	1	2	1
Aso 0.4-R12 1a	EMS	45	145	62	23	14.17	2	13	12	0	5	1	4	4	4	5	1	2	2
Aso 0.4-R12 2a	EMS	23.1	117	60	40	13.09	3	13	12.3	3	5	1	4	6	4	0	1	2	1
Aso 0.4-R12 3a	EMS	49.9	148	62	3	14	1	10	2.3	0	5	0	4	6	4	0	1	2	1
Aso 0.4-R12 3b	EMS	39.7	65	61	10	9.35	2	10	5.6	0	5	0	4	6	4	0	1	5	1
Aso 0.4-R12 4a	EMS	46	180	61	26	14.03	3	13	12	0	0	0	4	7	4	5	1	5	1
Aso 0.4-R12 5a	EMS	37.2	96	62	64	12.85	2	10	9.5	0	3	0	4	5	4	5	1	5	1
Aso 0.4-R12 6a	EMS	38.8	151	62	31	15.2	2	12	10	3	5	0	4	7	4	5	1	5	2
Aso 0.4-R12 7a	EMS	40.1	155	61	50	13.86	2	11	10.6	0	7	0	4	7	4	5	1	2	2
Aso 0.4-R12 8a	EMS	41.9	79	61	50	14.73	2	12	12.2	0	0	0	4	6	4	5	1	5	1
Aso 0.4-R12 9a	EMS	36.6	96	62	4	15.8	1	11	3.5	9	0	0	4	7	4	0	1	2	1
Aso 0.4-R12 10a	EMS	43.7	98	62	14	12.59	1	13	12.2	0	7	0	4	7	4	0	1	2	1
Aso 0.4-R12 11a	EMS	38.6	185	62	26	13.68	1	11	9.6	9	9	1	4	6	4	0	1	5	1
Aso 0.4-R12 12a	EMS	46.5	115	62	50	14.3	2	11	9.7	9	9	0	4	6	4	0	1	5	2
Aso 0.4-R12 14a	EMS	24.4	85	60	13	12.37	2	9	8	0	7	0	4	6	4	3	1	2	1
Aso 0.4-R12 15a	EMS	37.7	90	60	15	13.12	2	6	6	0	3	0	4	7	4	5	1	2	2
Aso 0.4-R12 17a	EMS	48.1	93	60	12	14.41	2	10	9.1	0	1	0	4	2	4	0	1	2	2
Aso 0.4-R12 18a	EMS	29.5	80	62	10	15.66	1	10	7.2	0	3	0	4	5	4	0	1	2	2
Aso 0.4-R12 19a	EMS	32.5	123	62	2	10.8	1	8	1.2	0	0	0	4	2	4	0	1	2	2
Aso 0.4-R12 19b	EMS	42.4	142	62	4	16.1	1	9	2.5	3	0	0	4	5	4	5	1	5	1
Aso 0.4-R12 21a	EMS	44.2	77	63	1	18	1	13	1.2	0	0	0	4	2	4	5	1	5	2
Aso 0.4-R12 22b	EMS	31.6	55	60	5	15.9	1	10	3.7	0	0	0	4	1	4	0	1	2	2
Aso 0.4-R12 23a	EMS	28.7	127	62	5	13.8	1	9	3.1	3	3	1	4	4	4	3	1	2	2
Aso 0.4-R12 24a	EMS	34.8	118	62	1	15	1	12	0.7	0	3	0	4	6	4	0	1	2	2
Aso 0.4-R12 25a	EMS	35.9	49	60	4	12.5	1	10	2	1	0	0	4	2	4	0	1	5	2
Aso 0.4-R12 27a	EMS	33.3	105	62	3	12.3	1	9	1.3	5	5	0	4	7	4	0	1	5	1
Aso 0.4-R12 28a	EMS	35.6	127	62	5	3.1	1	10	4.3	5	5	3	4	7	4	3	1	2	1
Aso 0.4-R13 1a	EMS	40.8	147	63	15	14.5	2	10	8.5	0	5	0	4	6	4	0	1	2	1
Aso 0.4-R13 1b	EMS	36.4	92	63	14	16.1	2	12	10.8	0	5	0	4	6	4	3	1	2	1
Aso 0.4-R13 2a	EMS	43.8	165	61	40	13.8	2	13	12.5	7	7	0	4	7	4	0	1	5	1
Aso 0.4-R13 3a	EMS	46.2	116	61	36	12.1	3	12	11.1	9	9	0	4	6	4	3	1	2	1
Aso 0.4-R13 4a	EMS	42	110	61	37	14.05	3	12	11.8	0	5	0	4	7	4	0	1	2	1
Aso 0.4-R13 5a	EMS	33.6	127	60	59	14.36	2	12	10.4	0	5	0	4	5	4	3	1	2	1
Aso 0.4-R13 6a	EMS	30.8	77	60	46	15.12	2	10	9.3	0	5	0	4	7	4	3	1	2	1
Aso 0.4-R13 7a	EMS	38.5	165	62	59	13.52	3	13	10.7	0	5	0	4	5	4	0	1	2	1
Aso 0.4-R13 7b	EMS	39.2	125	62	20	14.07	2	10	8.6	0	3	0	4	6	4	3	1	2	1
Aso 0.4-R13 8a	EMS	43.9	96	60	21	15.2	1	12	9.9	0	3	0	4	7	4	3	1	2	2
Aso 0.4-R13 9a	EMS	41.9	141	61	13	14.55	1	10	9.2	0	3	3	4	4	4	3	0	0	0
Aso 0.4-R13 9b	EMS	34.5	157	62	3	17.5	1	12	3.2	0	0	0	4	2	4	5	1	2	1
Aso 0.4-R13 10a	EMS	43	100	62	5	14.7	1	10	4	0	0	0	4	2	4	3	1	2	1
Aso 0.4-R13 12a	EMS	34.1	110	62	8	14.6	2	11	7.3	0	3	0	4	5	4	3	1	2	1
Aso 0.4-R13 12b	EMS	33.5	100	63	7	13.5	1	11	6.6	3	7	0	4	5	4	3	1	2	1
Aso 0.4-R13 13a	EMS	41.9	68	63	2	11.5	1	10	1.7	0	5	0	4	7	4	3	1	2	1
Aso 0.4-R13 13b	EMS	49.3	90	62	1	14	1	10	1	1	1	1	4	5	4	3	1	2	1
Aso 0.4-R13 14a	EMS	35	94	63	2	17.8	1	14	1.3	3	3	0	4	6	4	0	1	2	2
Aso 0.4-R13 15a	EMS	40.5	55	62	3	9.7	1	7	1.5	0	0	0	4	6	4	3	1	2	1
Aso 0.4 R14 2a	EMS	28.6	99	62	23	14.39	2	10	10.1	3	3	0	4	4	4	0	1	2	2
Aso 0.4 R14 3a	EMS	35	106	62	25	14.6	3	12	10.9	5	5	0	4	6	4	3	1	2	2
Aso 0.4 R14 4a	EMS	45.6	170	60	39	14.86	2	12	11	5	5	0	4	5	4	0	1	2	1
Aso 0.4 R14 5a	EMS	45.4	111	60	54	12.93	2	12	10.9	5	5	0	4	7	4	0	1	2	2
Aso 0.4 R14 6a	EMS	42.8	146	60	20	14.93	1	11	8.4	0	1	0	4	6	4	5	1	5	1
Aso 0.4 R14 7a	EMS	30.6	138	62	5	15.8	1	11	4.8	0	7	0	4	7	4	5	1	2	1
Aso 0.4 R14 8a	EMS	41.3	146	63	34	13.4	2	13	11.6	0	7	0	4	7	4	3	1	5	2
Aso 0.4 R14 9a	EMS	39.7	129	61	53	14.61	2	12	10.4	0	5	0	4	6	4	5	1	5	2
Aso 0.4 R14 10a	EMS	39	110	60	48	14.53	2	11	10.1	0	3	0	4	4	4	5	1	5	1
Aso 0.4 R14 11a	EMS	39.2	115	61	41	14.43	2	13	11.7	0	5	0	4	2	4	0	1	2	2
Aso 0.4 R14 11b	EMS	30.3	127	62	21	13.86	2	9	7.5	9	9	0	4	7	4	0	1	5	1
Aso 0.4 R14 11c	EMS	40.1	200	62	10	14.36	1	12	10.8	0	5	0	4	7	4	0	1	2	1
Aso 0.4 R14 12a	EMS	40.8	200	62	7	14.3	1	11	6.4	5	0	0	4	4	4	0	1	5	1
Aso 0.4 R14 13a	EMS	43.9	92	61	47	14	2	13	11.3	3	5	0	4	6	4	5	1	2	1
Aso 0.4 R14 14a	EMS	40.6	158	62	33	14	2	14	12	0	5	0	4	7	4	0	1	2	1
Aso 0.4 R14 15a	EMS	38.8	105	61	28	12.8	2	11	7.3	0	5	0	4	7	4	5	1	5	1
Aso 0.4 R14 16a	EMS	31.4	150	62	5	14.9	1	13	5	0	5	0	4	2	4	0	1	5	1
Aso 0.4 R14 16b	EMS	35	105	62	12	14.2	1	11	9.4	0	0	0	4	2	4	3	1	2	1
Aso 0.4 R14 17a	EMS	36.1	66	62	2	14.3	1	11	1.4	0	5	0	4	4	4	5	1	2	1
Aso 0.4 R14 17b	EMS	31.2	54.5	62	2	14.5	1	12	2.1	0	0	0	4	2	4	3	1	2	1
Aso 0.4 R14 18a	EMS	39.6	65	62	2	15.5	1	13	1.9	5	5	0	4	6	4	0	1	5	1
Aso 0.4 R14 19a	EMS	40.2	98.5	62	2	9.5	1	6	0.5	0	3	0	4	7	4	3	1	2	1
As0 0.4-R15 1a	EMS	35.3	100	63	48	14.3	2	12	10.2	0	7	0	4	7	4	5	1	2	3
As0 0.4-R15 2a	EMS	39.7	124	60	59	14.2	2	10	8.5	0	3	0	4	7	4	5	1	2	1
As0 0.4-R15 3a	EMS	36.7	119	60	40	14.2	2	13	11.5	0	5	0	4	6	4	5	1	5	1
As0 0.4-R15 5a	EMS	34.4	118	61	19	13.9	2	13	10.4	0	3	0	4	6	4	3	1	5	2
As0 0.4-R15 5b	EMS	36.5	51	62	20	16.3	1	9	7.2	3	5	0	4	6	4	0	1	5	1
As0 0.4-R15 6a	EMS	39.1	136	62	77	14.2	3	13	12	9	5	0	4	7	4	3	1	2	1
As0 0.4-R15 7a	EMS	41.4	116	60	47	14.2	3	12	11.3	9	9	0	4	7	4	3	1	2	1
As0 0.4-R15 8a	EMS	43.3	120	60	31	14.4	2	12	11.9	7	0	0	4	6	4	3	1	2	1
As0 0.4-R15 9a	EMS	48.9	125	60	30	15.3	3	10	8.3	1	1	1	4	7	4	3	1	2	1
As0 0.4-R15 10a	EMS	37.7	141	62	48	14.1	2	12	10.1	0	5	0	4	6	4	5	1	5	1
As0 0.4-R15 11a	EMS	39.9	143	60	54	14.1	3	12	10	0	3	0	4	7	4	5	1	2	1
As0 0.4-R15 12a	EMS	38	150	60	32	14.4	2	12	11.7	0	3	0	4	2	4	3	1	2	1
As0 0.4-R15 12b	EMS	38.5	144	62	26	15	2	13	12	0	3	0	4	5	4	5	1	2	2
As0 0.4-R15 13a	EMS	36.5	119	62	6	12.9	1	10	4.4	5	0	0	4	7	4	0	1	2	1
As0 0.4-R16 1a	EMS	34.5	155	61	27	13.77	2	9	9.5	0	5	0	4	5	4	3	1	2	2
As0 0.4-R16 1b	EMS	41.7	131	61	23	13.73	2	14	13.5	0	7	0	4	7	4	3	1	2	1
As0 0.4-R16 1c	EMS	33.2	131	61	24	12.58	2	9	7.7	0	0	0	4	4	4	5	1	2	1
As0 0.4-R16 3a	EMS	47.7	116	60	36	15.29	2	18	10.1	3	5	0	4	7	4	3	1	2	2
As0 0.4-R16 4a	EMS	47.1	183	61	12	14.57	2	10	9.8	0	0	0	4	2	4	3	1	2	1
As0 0.4-R16 4b	EMS	43	145	61	34	15.29	2	12	10.7	5	5	0	4	6	4	5	1	5	1
As0 0.4-R16 5a	EMS	45.3	54.5	61	18	14.43	2	15	14	0	3	0	4	7	4	3	1	2	1
As0 0.4-R16 6a	EMS	35.5	148.5	61	39	14.39	2	12	10.7	9	3	0	4	6	4	0	1	2	1
As0 0.4-R16 7a	EMS	39.2	135	61	41	14.27	2	11	10.5	0	0	1	4	2	4	0	1	5	2
As0 0.4-R16 8a	EMS	45.1	148	61	39	14.41	2	11	10.5	9	0	0	4	7	4	5	1	5	2
As0 0.4-R16 9a	EMS	49.3	114	60	24	11.93	2	11	10	0	0	0	4	6	4	0	1	5	1
As0 0.4-R16 10a	EMS	45	200	61	25	15.55	2	10	9.8	9	1	0	4	7	4	3	1	2	2
As0 0.4-R16 12a	EMS	38.4	121.5	61	25	13.98	2	12	11.5	0	3	0	4	7	4	0	1	5	1
As0 0.4-R16 12b	EMS	32.3	88	61	32	14.69	2	12	10.4	0	3	0	4	4	4	0	1	5	1
As0 0.4-R16 13a	EMS	38.8	122	61	55	14.03	2	12	10.4	7	0	0	4	6	4	0	1	2	2
As0 0.4-R16 14a	EMS	45	127	61	32	14.81	2	12	8.4	0	5	0	4	4	4	0	1	5	1
As0 0.4-R16 15a	EMS	30.1	175	61	5	16.3	1	9	11.6	3	0	0	4	4	4	3	1	5	1
As0 0.4-R16 17a	EMS	30.3	78	61	16	13.6	1	13	11.4	5	0	0	4	7	4	0	0	0	0
As0 0.4-R16 18a	EMS	42.4	40	62	8	14.2	1	13	9	0	0	0	4	2	4	3	1	5	2
As0 0.4-R16 21a	EMS	42.6	55	64	7	14.2	1	10	7	0	3	0	4	7	4	0	1	2	1
As0 0.4-R16 29a	EMS	47	55	60	2	15.4	1	12	1.6	0	5	0	4	7	4	0	1	5	1
As0 0.4-R17 2a	EMS	40.7	90	63	66	14.9	3	13	11.3	0	3	0	4	7	4	3	1	2	2
As0 0.4-R17 3a	EMS	38.3	109	61	34	14.9	2	12	10.7	0	3	0	4	7	4	3	1	2	2
As0 0.4-R17 4a	EMS	40.7	165	63	7	13.6	1	15	10.7	0	3	0	4	6	4	3	1	2	1
As0 0.4-R17 5a	EMS	35.5	200	61	12	13.9	2	11	10	0	1	0	4	7	4	3	1	2	1
As0 0.4-R17 6a	EMS	38.9	143	61	41	12.8	2	11	9.8	0	0	0	4	2	4	3	1	2	1
As0 0.4-R17 7a	EMS	41.9	61	61	31	14.9	3	12	11.6	0	0	0	4	7	4	0	1	2	1
As0 0.4-R17 8a	EMS	43	113	61	21	13.5	2	12	10.9	0	0	0	4	6	4	0	1	2	1
As0 0.4-R17 9a	EMS	41.7	143	62	45	14	2	12	11	0	3	0	4	6	4	3	1	2	1
As0 0.4-R17 10a	EMS	35.9	134	62	33	15	1	10	10	0	3	0	4	6	4	3	1	5	1
As0 0.4-R17 11a	EMS	47.9	200	61	9	14.2	1	10	7.3	0	3	0	4	5	4	3	1	2	1
As0 0.4-R17 11b	EMS	34.9	170	62	18	15.1	2	11	10	0	3	0	4	6	4	0	1	2	1
As0 0.4-R17 12a	EMS	35	160	60	30	13.8	2	10	9.2	0	0	0	4	5	4	0	1	2	1
As0 0.4-R17 13a	EMS	46.6	161	60	47	14.1	2	13	10.9	0	0	0	4	5	4	0	1	2	1
As0 0.4-R17 14a	EMS	38.9	146	60	24	13.8	2	11	10.3	0	1	0	4	6	4	3	1	5	1
As0 0.4-R17 14b	EMS	42.3	195	60	22	11.4	2	9	7.4	0	1	0	4	7	4	3	1	2	1
As0 0.4-R17 15a	EMS	38.9	82.5	60	17	13.2	1	11	9.6	0	5	0	4	7	4	5	1	2	1
As0 0.4-R17 16a	EMS	41.5	125	60	39	15.9	1	11	9.8	1	5	0	4	7	4	3	1	2	1
As0 0.4-R17 17a	EMS	36	135	60	27	14.5	2	9	9	0	5	0	4	7	4	0	1	2	2
As0 0.4-R17 18a	EMS	47.8	150	60	41	14.2	2	12	9.8	0	5	0	4	7	4	0	1	5	1
As0 0.4-R17 19a	EMS	38.5	121	60	52	13.6	3	12	10.8	0	3	0	4	7	4	3	1	5	1
As0 0.4-R17 20a	EMS	30.9	145	60	40	14.6	3	13	12.7	0	3	0	4	6	4	3	1	5	1
As0 0.4-R17 21a	EMS	39.4	137	60	36	13.6	2	11	10.5	0	1	0	4	6	4	0	1	5	2
As0 0.4-R17 22a	EMS	40.6	165	60	6	15	2	13	5.4	0	0	0	4	7	4	5	1	2	2
As0 0.4-R17 23a	EMS	33	154	60	18	15	1	12	9.3	0	3	0	4	7	4	3	1	2	1
As0 0.4-R17 24a	EMS	24.3	132	60	20	14.6	2	12	10.8	0	3	0	4	7	4	5	1	2	1
As0 0.4-R17 25a	EMS	38.8	100	60	17	13.5	2	12	11	0	3	0	4	2	4	0	1	2	1
As0 0.4-R17 26a	EMS	45	132	64	11	13.5	2	13	11.8	0	1	1	4	2	4	5	1	5	2
As0 0.4-R17 27a	EMS	35.6	70	62	12	15.1	1	12	9.7	0	3	0	4	2	4	5	1	5	1
As0 0.4-R17 28a	EMS	31.8	148	62	14	15	1	9	7.2	1	1	1	4	4	4	3	1	2	2
As0 0.4-R17 28b	EMS	31.4	150	63	7	13.5	1	11	5.4	0	1	0	4	4	4	0	1	2	2
As0 0.4-R17 29a	EMS	30.7	113	63	3	12.7	1	12	3.5	0	3	0	4	4	4	3	1	5	2
As0 0.4-R17 29b	EMS	31.3	98	60	6	13.8	1	9	4	0	0	0	4	2	4	3	1	2	2
As0 0.4-R17 30a	EMS	44.1	111	60	14	13.9	2	10	7.7	0	3	0	4	4	4	0	1	5	2
As0 0.4-R17 31a	EMS	31.2	99	63	3	9.8	1	6	1.1	0	0	0	4	4	4	5	1	5	1
As0 0.4-R17 32b	EMS	44.7	141	64	2	12.7	1	12	2	0	3	0	4	7	4	3	1	5	1
Aso 0.4-R18 1a	EMS	36.3	95	61	8	14.8	1	12	8.1	0	3	0	4	7	4	0	1	2	1
Aso 0.4-R18 2a	EMS	35.5	143.5	61	15	14.01	1	12	10.1	0	1	1	4	4	4	0	1	2	1
Aso 0.4-R18 3a	EMS	35.7	137	61	27	13.84	2	13	11.3	0	3	0	4	7	4	0	1	2	1
Aso 0.4-R18 4a	EMS	37.3	139	61	24	13.78	1	13	11.9	0	0	0	4	2	4	3	1	2	1
Aso 0.4-R18 4b	EMS	35.6	83	61	30	15.39	2	13	11.7	0	0	0	4	7	4	3	1	2	1
Aso 0.4-R18 5a	EMS	33.8	82	64	15	14.67	1	12	11.4	1	1	1	4	7	4	0	1	5	1
Aso 0.4-R18 6a	EMS	42.8	93	63	9	13	1	11	9.6	0	0	0	4	7	4	5	1	2	1
Aso 0.4-R18 7a	EMS	37	154	61	21	13.2	2	12	11.4	0	3	0	4	7	4	0	1	2	1
Aso 0.4-R18 8a	EMS	38	194	61	22	14.3	2	13	11.6	0	0	0	4	6	4	0	1	2	1
Aso 0.4-R18 9a	EMS	33.7	100	61	17	15	2	13	11.6	7	7	0	4	7	4	3	1	5	1
Aso 0.4-R18 10a	EMS	48.7	133	61	12	13.8	1	11	9.7	0	3	0	4	7	4	3	1	2	1
Aso 0.4-R18 11a	EMS	45.3	147	60	30	14.9	1	11	10.1	0	0	0	4	7	4	5	1	2	1
Aso 0.4-R18 12a	EMS	38.4	127	63	31	14.4	2	11	10.2	1	1	1	4	7	4	0	1	2	1
Aso 0.4-R18 13a	EMS	37.3	121	63	24	15.3	2	11	10	0	0	0	4	5	4	5	1	2	1
Aso 0.4-R18 14b	EMS	33.3	102	63	19	13.6	2	13	11.3	0	0	0	4	7	4	3	1	2	1
Aso 0.4-R18 15a	EMS	35.8	124	63	16	14.3	1	12	10.6	0	0	0	4	7	4	3	1	2	1
Aso 0.4-R18 15b	EMS	36.7	60	61	23	14.3	1	12	10.4	0	0	0	4	7	4	3	1	2	1
Aso 0.4-R18 16a	EMS	30.5	100	61	10	13.7	1	12	11.7	0	3	0	4	4	4	3	1	2	1
Aso 0.4-R18 17a	EMS	35	127	63	12	13.7	1	12	11.8	0	3	0	4	7	4	3	1	5	1
Aso 0.4-R18 17b	EMS	34	170	63	14	13	1	11	11.5	0	0	1	4	2	4	0	1	2	1
Aso 0.4-R18 18a	EMS	31.9	133	61	24	14.4	1	11	10.4	0	3	0	4	7	4	3	1	5	1
Aso 0.4-R18 19a	EMS	39.7	93	63	14	14.2	1	12	10.8	0	3	0	4	7	4	5	1	2	1
Aso 0.4-R18 20a	EMS	41.1	132	60	63	13.8	3	14	12.9	0	3	0	4	6	4	5	1	2	1
Aso 0.4-R18 21a	EMS	42.3	200	60	33	15.4	2	13	12.8	0	7	0	4	4	4	0	1	2	1
Aso 0.4-R18 22a	EMS	43.7	125	64	32	13.3	2	11	8.3	0	0	0	4	5	4	3	1	2	1
Aso 0.4-R18 23a	EMS	32.1	122	64	20	12.4	2	11	10.4	0	0	0	4	5	4	5	1	5	1
Aso 0.4-R18 24a	EMS	48.7	136	64	5	14.9	1	11	4.8	0	5	0	4	7	4	5	1	2	1
Aso 0.4-R18 24b	EMS	45	47	64	17	12.8	1	14	10.3	0	5	0	4	7	4	5	1	5	1
Aso 0.4-R18 25a	EMS	48.7	99	61	20	15	2	14	12.8	0	3	0	4	7	4	3	1	2	1
Aso 0.4-R18 26a	EMS	39.7	120	61	8	15.2	1	12	8.8	0	3	0	4	6	4	3	1	5	1
Aso 0.4-R18 27a	EMS	34.3	100	63	13	13.8	1	10	7.5	0	0	0	4	5	4	3	1	2	2
Aso 0.4-R18 28a	EMS	46.7	113	61	10	14.9	1	13	11.2	0	0	0	4	2	4	3	0	0	0
Aso 0.4-R18 29a	EMS	56.3	92.5	63	6	14.4	1	11	6.4	0	0	0	4	2	4	3	0	0	0
Aso 0.4 -R19 1a	EMS	26.1	94.5	63	39	14.81	3	11	9.3	0	7	0	4	7	4	0	1	2	1
Aso 0.4 -R19 2a	EMS	42.7	66.5	63	18	14.82	2	13	12.5	0	0	0	4	7	4	0	1	5	1
Aso 0.4 -R19 3a	EMS	36.1	105	61	18	13.36	2	12	11.2	3	0	0	4	4	4	3	1	5	1
Aso 0.4 -R19 4a	EMS	35.5	121.5	64	22	14.25	2	14	12.5	5	3	0	4	4	4	3	1	2	1
Aso 0.4 -R19 5a	EMS	40	75	60	16	14.64	1	13	12.3	0	0	0	4	7	4	3	1	2	1
Aso 0.4 -R19 6a	EMS	37.8	137	61	25	15.79	2	13	10.6	0	7	0	4	4	4	5	1	2	1
Aso 0.4 -R19 7a	EMS	36.4	105	61	7	14.8	1	13	7.9	0	0	0	4	4	4	5	1	2	1
Aso 0.4 -R19 8a	EMS	29	158	63	16	12.3	1	11	9.9	0	5	0	4	6	4	5	1	2	1
Aso 0.4 -R19 9a	EMS	30.1	126.5	61	20	14.6	2	11	9.6	0	5	0	4	6	4	3	1	5	1
Aso 0.4 -R19 10a	EMS	37.8	47	61	4	14.8	1	14	5.2	0	0	0	4	2	4	3	1	2	1
Aso 0.4 -R19 11a	EMS	42.5	74	64	12	13.4	1	12	11.3	0	7	0	4	2	4	0	1	2	1
Aso 0.4 -R19 11 b	EMS	35.6	96	64	10	11.6	1	10	8.8	0	7	0	4	2	4	3	1	2	1
Aso 0.4 -R19 12a	EMS	33.5	63	64	7	14.6	1	12	6.6	0	3	0	4	2	4	3	1	5	1
Aso 0.4 -R19 13a	EMS	35	58	61	2	15.5	1	12	2	0	5	0	4	2	4	5	1	2	1
Aso 0.4 -R19 14a	EMS	34	49	64	1	15	1	15	0.8	0	0	0	4	2	4	5	1	2	1
Aso 0.4 -R19 15a	EMS	30.6	35.5	64	2	13.3	1	10	1.6	0	0	0	4	2	4	3	1	2	1
CR11-1a	CONTROL	34.3	200	63	45	15.79	2	12	12	0	9	0	4	4	2	3	1	5	1
CR11-3a	CONTROL	33.4	200	62	36	15.16	2	13	12	0	5	0	4	4	2	3	1	5	1
CR11-5a	CONTROL	33.3	198	61	43	16.96	1	13	7	0	5	0	4	4	2	3	1	5	1
CR11-7a	CONTROL	35.7	180	62	42	15.63	1	12	12	0	3	0	4	4	2	3	1	5	1
CR11-9a	CONTROL	43.6	185	62	37	15.4	2	12	11	0	3	0	4	4	2	3	1	5	1
CR11-11a	CONTROL	45.8	160	60	40	14.25	2	12	12	0	0	0	4	4	2	3	1	5	1
CR11-13a	CONTROL	34.2	198	60	43	14.57	2	11	10	0	0	0	4	4	2	3	1	5	1
CR11-15a	CONTROL	51	157	60	37	14.92	1	11	11	0	5	0	4	4	2	3	1	5	1
CR11-17a	CONTROL	35.8	147	62	32	13.85	2	12	12	0	5	0	4	4	2	3	1	5	1
CR11-19a	CONTROL	48.2	161	62	39	14.06	2	12	9	0	5	0	4	4	2	3	1	5	1
CR6-1a	CONTROL	20.9	182	62	18	16.3	1	13	10	5	5	0	4	4	2	3	1	5	1
CR6-4a	CONTROL	32.4	120	64	40	18.1	2	14	12	1	3	1	4	4	2	3	1	5	1
CR6-5a	CONTROL	35	121	62	37	16.3	1	14	12	0	5	1	4	4	2	3	1	5	1
CR6-7a	CONTROL	31.8	120	60	39	16.2	1	14	13	1	3	1	4	4	2	3	1	5	1
CR6-9a	CONTROL	45.1	140	60	43	16.4	1	13	13	7	3	1	4	4	2	3	1	5	1
CR6-11a	CONTROL	37.6	178	62	45	17	1	13	12	3	0	0	4	4	2	3	1	5	1
CR6-13a	CONTROL	41.8	189	62	37	14.8	1	12	12	0	1	3	4	4	2	3	1	5	1
CR6-16a	CONTROL	49.8	141	62	46	16.4	1	12	11	0	7	0	4	4	2	3	1	5	1
CR6-18a	CONTROL	41.7	120	59	42	14.6	1	12	12	0	3	1	4	4	2	3	1	5	1
CR6-20a	CONTROL	38.7	135	62	45	14	1	12	10	0	0	0	4	4	2	3	1	5	1
CR5-1a	CONTROL	28	200	62	37	16.3	2	12	9	0	3	0	4	4	2	3	1	5	1
CR5-3a	CONTROL	35.7	164	62	45	14.4	1	10	7	0	5	0	4	4	2	3	1	5	1
CR5-5a	CONTROL	35.7	121.5	62	42	16.8	1	13	11	0	3	0	4	4	2	3	1	5	1
CR5-7a	CONTROL	39.8	197	63	39	15.4	2	13	13	0	5	0	4	4	2	3	1	5	1
CR5-9a	CONTROL	24.8	154	63	43	15	2	14	13	0	3	0	4	4	2	3	1	5	1
CR5-11a	CONTROL	27	136.5	62	39	16.1	2	11	11	0	3	0	4	4	2	3	1	5	1
CR5-13a	CONTROL	32.6	175	64	30	17.2	2	12	10	0	3	0	4	4	2	3	1	5	1
CR5-15a	CONTROL	42.9	100	65	45	14.3	1	11	10	0	0	0	4	4	2	3	1	5	1
CR5-17a	CONTROL	33.1	172	64	36	13.7	2	11	11	0	3	0	4	4	2	3	1	5	1
CR5-20a	CONTROL	41.6	138	62	36	12.9	2	11	9	0	3	0	4	4	2	3	1	5	1

## Sheet: wildtype qualitative
Control Plants	Treatment	Stem pigmentation	branch pigmentation	petiole pigmentation	Leaf shape	Growth habit	flower colour	pod curvature	pod colour	seed shape	seed coat colour
CR5-1a	control	0	3	0	4	4	2	3	1	5	1
CR5-2a	control	0	3	0	4	4	2	3	1
CR5-3a	control	0	5	0	4	4	2	3	1	5	1
CR5-4a	control	0	3	3	4	4	2	3	1
CR5-5a	control	0	3	0	4	4	2	3	1	5	1
CR5-6a	control	0	1	0	4	4	2	3	1
CR5-7a	control	0	5	0	4	4	2	3	1	5	1
CR5-8a	control	0	0	0	4	4	2	3	1
CR5-9a	control	0	3	0	4	4	2	3	1	5	1
CR5-10a	control	0	3	0	4	4	2	3	1
CR5-11a	control	0	3	0	4	4	2	3	1	5	1
CR5-12a	control	3	3	0	4	4	2	3	1
CR5-13a	control	0	3	0	4	4	2	3	1	5	1
CR5-14a	control	0	3	0	4	4	2	3	1	5	1
CR5-15a	control	0	0	0	4	4	2	3	1	5	1
CR5-16a	control	0	3	0	4	4	2	3	1
CR5-17a	control	0	3	0	4	4	2	3	1	5	1
CR5-18a	control	0	3	1	4	4	2	3	1
CR5-19a	control	0	7	5	4	4	2	3	1
CR5-20a	control	0	3	0	4	4	2	3	1	5	1
CR5-21a	control	0	0	0	4	4	2	3	1
CR5-22a	control	0	5	0	4	4	2	3	1
CR5-23a	control	7	5	0	4	4	2	3	1
CR5-24a	control	0	7	0	4	4	2	3	1
CR5-25a	control	0	3	0	4	4	2	3	1
CR5-26a	control	7	5	0	4	4	2	3	1
CR5-27a	control	0	3	0	4	4	2	3	1
CR5-28a	control	1	0	1	4	4	2	3	1
CR5-29a	control	0	5	0	4	4	2	3	1
CR5-30a	control	3	0	0	4	4	2	3	1
CR5-31a	control	7	0	0	4	4	2	3	1
CR5-32a	control	3	0	0	4	4	2	3	1
CR5-33a	control	5	3	0	4	4	2	3	1
CR5-34a	control	0	5	0	4	4	2	3	1
CR5-35a	control	0	5	0	4	4	2	3	1
CR5-36a	control	0	5	0	4	4	2	3	1
CR5-37a	control	0	5	0	4	4	2	3	1
CR5-38a	control	0	5	0	4	4	2	3	1
CR5-39a	control	0	5	0	4	4	2	3	1
CR5-40a	control	0	5	0	4	4	2	3	1
CR5-41a	control	0	3	0	4	4	2	3	1
CR5-42a	control	0	3	0	4	4	2	3	1
CR5-43a	control	5	5	0	4	4	2	3	1
CR5-44a	control	0	3	0	4	4	2	3	1
CR5-45a	control	0	3	0	4	4	2	3	1
CR5-46a	control	5	0	1	4	4	2	3	1
CR5-47a	control	0	5	0	4	4	2	3	1
CR5-48a	control	0	3	0	4	4	2	3	1
CR5-49a	control	1	5	0	4	4	2	3	1
CR5-50a	control	0	5	0	4	4	2	3	1
CR5-51a	control	5	3	1	4	4	2	3	1
CR5-52a	control	0	3	0	4	4	2	3	1
CR5-53a	control	7	3	0	4	4	2	3	1
CR5-54a	control	7	0	0	4	4	2	3	1
CR5-55a	control	0	3	0	4	4	2	3	1
CR5-56a	control	0	3	0	4	4	2	3	1
CR5-57a	control	0	3	0	4	4	2	3	1
CR5-58a	control	0	7	0	4	4	2	3	1
CR6-1a	control	5	5	0	4	4	2	3	1	5	1
CR6-2a	control	0	7	0	4	4	2	3	1
CR6-4a	control	1	3	1	4	4	2	3	1	5	1
CR6-5a	control	0	5	1	4	4	2	3	1	5	1
CR6-6a	control	0	3	0	4	4	2	3	1
CR6-7a	control	1	3	1	4	4	2	3	1	5	1
CR6-8a	control	5	0	0	4	4	2	3	1
CR6-9a	control	7	3	1	4	4	2	3	1	5	1
CR6-10a	control	7	0	0	4	4	2	3	1
CR6-11a	control	3	0	0	4	4	2	3	1	5	1
CR6-12a	control	0	3	1	4	4	2	3	1
CR6-13a	control	0	1	3	4	4	2	3	1	5	1
CR6-14a	control	0	3	3	4	4	2	3	1
CR6-16a	control	0	7	0	4	4	2	3	1	5	1
CR6-17a	control	0	0	3	4	4	2	3	1	5	1
CR6-18a	control	0	3	1	4	4	2	3	1	5	1
CR6-19a	control	0	3	3	4	4	2	3	1
CR6-20a	control	0	0	0	4	4	2	3	1	5	1
CR6-21a	control	3	3	1	4	4	2	3	1
CR6-22a	control	0	3	0	4	4	2	3	1
CR6-23a	control	0	3	1	4	4	2	3	1
CR6-24a	control	0	3	0	4	4	2	3	1
CR6-25a	control	5	3	0	4	4	2	3	1
CR6-26a	control	0	0	0	4	4	2	3	1
CR6-27a	control	0	3	0	4	4	2	3	1
CR6-28a	control	0	0	0	4	4	2	3	1
CR6-29a	control	3	1	0	4	4	2	3	1
CR6-30a	control	0	5	0	4	4	2	3	1
CR6-31a	control	0	3	0	4	4	2	3	1
CR6-32a	control	7	5	0	4	4	2	3	1
CR6-33a	control	7	5	0	4	4	2	3	1
CR6-34a	control	5	5	0	4	4	2	3	1
CR6-35a	control	7	5	1	4	4	2	3	1
CR6-36a	control	7	5	0	4	4	2	3	1
CR6-37a	control	5	0	0	4	4	2	3	1
CR6-38a	control	3	0	0	4	4	2	3	1
CR6-39a	control	0	3	0	4	4	2	3	1
CR6-40a	control	0	5	0	4	4	2	3	1
CR6-41a	control	5	7	1	4	4	2	3	1
CR6-42a	control	0	7	5	4	4	2	3	1
CR6-43a	control	5	7	5	4	4	2	3	1
CR6-44a	control	7	3	3	4	4	2	3	1
CR6-45a	control	3	7	5	4	4	2	3	1
CR6-46a	control	0	3	0	4	4	2	3	1
CR6-47a	control	0	1	3	4	4	2	3	1
CR6-49a	control	0	7	0	4	4	2	3	1
CR6-50a	control	1	7	3	4	4	2	3	1
CR6-51a	control	1	0	0	4	4	2	3	1
CR11-1a	control	0	9	0	4	4	2	3	1	5	1
CR11-2a	control	0	5	0	4	4	2	3	1
CR11-3a	control	0	5	0	4	4	2	3	1	5	1
CR11-4a	control	0	7	0	4	4	2	3	1
CR11-5a	control	0	5	0	4	4	2	3	1	5	1
CR11-6a	control	0	3	0	4	4	2	3	1
CR11-7a	control	0	3	0	4	4	2	3	1	5	1
CR11-8a	control	0	5	1	4	4	2	3	1
CR11-9a	control	0	3	0	4	4	2	3	1	5	1
CR11-10a	control	0	3	0	4	4	2	3	1
CR11-11a	control	0	0	0	4	4	2	3	1	5	1
CR11-12a	control	0	0	0	4	4	2	3	1
CR11-13a	control	0	0	0	4	4	2	3	1	5	1
CR11-14a	control	0	3	0	4	4	2	3	1
CR11-15a	control	0	5	0	4	4	2	3	1	5	1
CR11-16a	control	3	5	0	4	4	2	3	1
CR11-17a	control	0	5	0	4	4	2	3	1	5	1
CR11-18a	control	0	5	0	4	4	2	3	1
CR11-19a	control	0	5	0	4	4	2	3	1	5	1
CR11-20a	control	0	7	1	4	4	2	3	1
CR11-21a	control	0	5	0	4	4	2	3	1
CR11-22a	control	0	7	3	4	4	2	3	1
CR11-23a	control	0	3	0	4	4	2	3	1
CR11-24a	control	0	3	0	4	4	2	3	1
CR11-25a	control	0	1	0	4	4	2	3	1
CR11-26a	control	0	7	0	4	4	2	3	1
CR11-27a	control	0	3	0	4	4	2	3	1
CR11-28a	control	0	3	0	4	4	2	3	1
CR11-29a	control	0	5	1	4	4	2	3	1
CR11-30a	control	0	5	0	4	4	2	3	1
CR11-31a	control	7	1	3	4	4	2	3	1
CR11-32a	control	0	5	0	4	4	2	3	1
CR11-33a	control	0	3	0	4	4	2	3	1
CR11-34a	control	0	1	0	4	4	2	3	1
CR11-35a	control	0	3	0	4	4	2	3	1
CR11-36a	control	0	5	0	4	4	2	3	1
CR11-37a	control	0	5	0	4	4	2	3	1
CR11-38a	control	0	5	1	4	4	2	3	1
CR11-39a	control	0	3	0	4	4	2	3	1
CR11-40a	control	0	5	1	4	4	2	3	1
CR11-41a	control	0	3	0	4	4	2	3	1
CR11-42a	control	1	5	0	4	4	2	3	1
CR11-43a	control	0	3	0	4	4	2	3	1
CR11-44a	control	0	0	0	4	4	2	3	1
CR11-45a	control	3	1	0	4	4	2	3	1
CR11-46a	control	0	5	5	4	4	2	3	1
